# Supplementary material for: A comparative analysis of morphology, microstructure, and volatile metabolomics of leaves at varied developmental stages in Ainaxiang (Blumea balsamifera (Linn.) DC.)
Source: Front Plant Sci. 2023 Nov 14;14:1285616. doi: 10.3389/fpls.2023.1285616 (PMC10682096; doi:10.3389/fpls.2023.1285616)
Supplement: Supplementary file 2 [file Table_1.xlsx]

## Sheet: Table S1
Table S1. Length of trichomes in Blumea balsamifera leaves
Trichome types	Length (μm)	SD	SE	Analysis of variance
Non-glandular trichome	678.657	199.291	53.2628	a*
Glandular trichome	59.7336	6.80986	1.82001	b
*Different letters mean that the data are significantly different in One-way T-test at P< 0.05.

## Sheet: Table S2
Table S2. Diameter of trichomes in B. balsamifera leaves
Trichome types	Diameter (μm)	SD	SE	Analysis of variance
Non-glandular trichome	10.165	1.67321	0.447184	b*
Glandular trichome	35.8564	5.53591	1.47953	a
*Different letters mean that the data are significantly different in One-way T-test at P< 0.05.

## Sheet: Table S3
Table S3. GT density statistical analysis in B. balsamifera leaves
Stage	Average GT density (mm-2)	Standard deviation (SD)	Standard error (SE)	Analysis of variance
S1	68.39	19.18	8.58	a*
S2	26.38	3.96	1.77	b
S3	12.83	2.38	1.07	c
S4	6.83	2.6	1.16	c
*Different letters mean that the data are significantly different in ANOVA by Duncan’s test at P< 0.05.

## Sheet: Table S4
Table S4. Oil yield statistical analysis in B. balsamifera leaves
Stage	Average Oil yield (ml/100g·DW)	Standard deviation (SD)	Standard error (SE)	Analysis of variance
S1	1.5	0.66	0.38	a*
S2	1.33	0.36	0.21	a
S3	0.55	0.04	0.02	b
S4	0.44	0.05	0.03	b
*Different letters mean that the data are significantly different in ANOVA by Duncan’s test at P< 0.05.

## Sheet: Table S5
Table S5. The list of a total of 213 volatile metabolites identified in this study
Index	RT	Compound	ClassI	ClassII	Match factor	RI	nist_RI	CAS	S1-1	S1-2	S1-3	S2-1	S2-2	S2-3	S3-1	S3-2	S3-3	S4-1	S4-2	S4-3	KEGG_ID
MW0001	4.2674	2-Pentenal, (E)-	Aldehyde	-	93.5422	735.402	754	1576-87-0	1.04398e+06	277811	515953	2.13379e+06	1231708	2.73678e+06	2.43468e+06	2.14857e+06	2.08314e+06	2248011	1.24706e+06	1.67449e+06	-
MW0002	4.5568	2-Penten-1-ol, (Z)-	Alcohol	-	94.157	753.201	767	1576-95-0	266656	207433	211217	382742	386522	334837	219353	185791	182345	151853	154170	165161	-
MW0003	4.9793	1-Octene	Hydrocarbons	-	83.8514	779.187	789	111-66-0	707820	690288	821497	1.19962e+06	913526	1.28381e+06	750982	720668	734310	337901	339226	333812	-
MW0004	5.1295	Isopropenyl ethyl ketone	Ketone	-	70.267	788.422	748	25044-01-3	111613	39276.6	43458.9	534226	404197	231617	33678.4	30569.6	31003.4	9	9	9	-
MW0005	6.4809	2-Hexenal, (E)-	Aldehyde	-	96.3033	847.265	854	6728-26-3	912126	826571	618175	1.04687e+06	975978	1.17781e+06	1397983	1.27043e+06	1.222e+06	563014	658151	774238	C08497
MW0006	6.5287	4-Hexen-1-ol, (E)-	Alcohol	-	85.8294	849.205	883	928-92-7	32047068	29074961	29415126	48251881	39280260	59849410	58643893	57838371	54570434	43984161	38221233	44078082	-
MW0007	6.7811	2-Hexen-1-ol, (Z)-	Alcohol	-	90.242	859.464	868	928-94-9	503523	463969	774283	2.05624e+06	2.09898e+06	4.28571e+06	4141490	4.24062e+06	4.1669e+06	7.17389e+06	3.8322e+06	4.82914e+06	-
MW0008	6.8826	1-Hexanol	Alcohol	-	97.9384	863.586	868	111-27-3	1.81971e+06	1.28469e+06	5.65758e+06	854747	1.00535e+06	5.21568e+06	956247	952522	997056	853259	546870	738192	-
MW0009	7.9791	Furan, 2-ethyl-	Heterocyclic compound	-	95.4165	906.86	703	3208-16-0	5.48364e+07	5.29784e+07	7.4154e+07	9.73656e+06	1.88748e+07	2.94799e+07	2.73328e+06	2.33507e+06	2245485	1.19011e+06	779870	669271	-
MW0010	8.384	Bicyclo[2.2.1]hept-2-ene, 1,7,7-trimethyl-	Hydrocarbons	-	74.6546	920.718	908	464-17-5	4618416	4913112	3782344	4825981	4654386	6091392	7817953	7091951	6767011	5032297	5611270	4307821	-
MW0011	8.4794	Bicyclo[3.1.0]hex-2-ene, 2-methyl-5-(1-methylethyl)-	Terpenoids	Monoterpenes	90.0164	923.982	929	2867-05-2	109575	36523.6	127162	60963.9	108395	158074	45230.5	50334.9	31481.9	81723.8	54132.2	138314	-
MW0012	8.694	(1R)-2,6,6-Trimethylbicyclo[3.1.1]hept-2-ene	Terpenoids	Monoterpenes	96.7658	931.329	929	7785-70-8	234664	134195	331678	190870	357358	334948	106976	76621.5	94917.4	146658	162177	174083	C06306
MW0013	9.0705	2-Propenoic acid, pentyl ester	Ester	-	79.0381	944.214	978	2998-23-4	4.37629e+06	1.96676e+06	3.39352e+06	3.40023e+06	7.73995e+06	2.9952e+06	1.015e+06	937585	925284	2378208	2.52568e+06	2.4097e+06	-
MW0014	9.1824	Camphene	Terpenoids	Monoterpenes	96.2778	948.044	943	79-92-5	85756.8	93281.5	80969.4	329191	215903	9	321393	439704	363459	9	297770	356705	C06076
MW0015	9.3459	Cyclohexanecarboxaldehyde	Aldehyde	-	68.8477	953.64	963	2043-61-0	3833394	1711017	2821034	5419404	8580570	6216763	2465731	2367538	2249308	3694828	3596039	4886576	-
MW0016	9.4703	4-Hexen-3-one, 5-methyl-	Ketone	-	85.1669	957.898	1080	13905-10-7	214551	287316	270844	71012.8	98998.3	73711.3	54356.3	60817.5	48401.2	59353.9	35446.4	51409.6	-
MW0017	9.4921	Benzaldehyde	Aldehyde	-	93.8641	958.644	962	100-52-7	167121	124759	148531	348570	248244	434178	494806	418836	394816	434392	424408	542510	C00261
MW0018	9.9544	Cyclobutanecarboxylic acid, 3-methylbutyl ester	Ester	-	78.3376	974.465	1141	1000282-21-7	686946	695033	242788	767475	972546	470590	1008390	816879	861512	4.28775e+06	2.15236e+06	1.20941e+06	-
MW0019	9.9734	Thiophene, 2-pentyl-	Heterocyclic compound	-	67.7027	975.116	1167	4861-58-9	301044	210145	203686	209832	249926	243145	156239	147593	168374	138508	147090	145973	-
MW0020	10.1179	1-Octen-3-ol	Alcohol	-	96.9614	980.06	980	3391-86-4	74522.8	63558.3	75653.2	81258.1	94158.5	77100.3	55383.8	42654.7	60519.6	52156.1	55345.7	50693.2	C14272
MW0021	10.1259	Diethoxymethyl acetate	Ester	-	64.889	980.335	992	14036-06-7	21563370	10964904	10967952	85401230	64289687	63968570	61070891	65305806	61125890	63108512	61191860	48301562	-
MW0022	10.2163	Thiocyanic acid, 2-propenyl ester	Ester	-	66.1097	983.428	905	764-49-8	237373	748706	1.18535e+06	752221	863855	9	171238	908898	389404	9	353837	570296	-
MW0023	10.3441	trans-3,4-Epoxyoctane	Hydrocarbons	-	71.9603	987.804	869	28180-72-5	330992	91226.4	240545	1.17845e+06	1.18726e+06	832382	997781	1267481	1.00059e+06	1.80952e+06	1.79132e+06	1.49736e+06	-
MW0024	10.3523	.beta.-Myrcene	Terpenoids	Monoterpenes	89.6277	988.084	991	123-35-3	265738	205052	349899	498446	650273	701884	346791	367794	316937	437994	506055	775258	C06074
MW0025	10.4052	1,3-Cyclopentadiene, 5,5-dimethyl-1-ethyl-	Hydrocarbons	-	89.927	989.894	856	1000162-25-7	1344895	1236072	1910388	3875122	4074612	4332733	2382352	2719967	2354042	1573578	2451082	3658950	-
MW0026	10.4598	7-Octen-2-ol	Alcohol	-	83.9882	991.765	1054	39546-75-3	1.00387e+06	650715	1.86638e+06	848675	1.15548e+06	2.41893e+06	951031	932251	789860	2.8419e+06	2.71975e+06	5.08843e+06	-
MW0027	10.587	3-Octanol	Alcohol	-	95.8987	996.117	994	589-98-0	37262.6	27598.3	34493.2	189690	117257	141272	83274.9	86735.6	94012.6	47665.9	48416.2	34599	C17144
MW0028	10.7886	3-Hexen-1-ol, acetate, (Z)-	Ester	-	90.5664	1002.92	1005	3681-71-8	2.61773e+06	692028	991874	8.72192e+06	4.24507e+06	5.54848e+06	9.47121e+06	9.9734e+06	9.21931e+06	1.76999e+07	1.56817e+07	10133616	C19757
MW0029	10.8301	Benzene, 2-ethyl-1,4-dimethyl-	Aromatics	-	79.4732	1004.29	1074	1758-88-9	73578.6	48217.2	52050.5	612072	936048	866058	994270	1.29341e+06	1.02635e+06	397455	221987	365492	-
MW0030	10.868	.alpha.-Phellandrene	Terpenoids	Monoterpenes	93.9251	1005.55	1005	99-83-2	237694	201678	310734	310121	393842	457604	377928	391883	393083	361961	527711	496493	-
MW0031	10.9809	2,4-Heptadienal, (E,E)-	Aldehyde	-	89.6097	1009.29	1012	4313-03-5	1.26253e+06	1.61551e+06	1.7661e+06	1.5894e+06	2512519	1.37233e+06	966945	985013	983350	571470	715427	917225	-
MW0032	11.1821	Cyclohexene, 1-methyl-4-(1-methylethylidene)-	Terpenoids	Monoterpenes	90.8851	1015.95	1088	586-62-9	1610683	1321991	1079041	2087578	1265474	1817007	3103316	3269859	3020110	3266495	2428753	3261952	C06075
MW0033	11.4125	o-Cymene	Terpenoids	Monoterpenes	96.7567	1023.58	1022	527-84-4	150195	112989	196349	1.23489e+06	1.22597e+06	1.21613e+06	563621	714046	693810	706408	804317	2.71334e+06	-
MW0034	11.565	Limonene	Terpenoids	Monoterpenes	91.0693	1028.63	1018	138-86-3	2611450	3298452	2624287	2179395	6700006	1969629	2299539	2220466	2052635	1603429	2915972	1778523	-
MW0035	11.6574	1,3-Cyclopentanedione, 2-acetyl-4-methyl-	Ketone	-	76.2529	1031.69	1300	4056-69-3	1666722	1388919	1332546	3000051	5266200	1727116	1793051	1773258	1636619	1498292	2228752	1469078	-
MW0036	11.7214	Benzyl alcohol	Alcohol	-	94.939	1033.81	1036	100-51-6	154099	53826.3	95278.3	402157	388010	388555	172638	179257	154914	263196	229545	277114	C00556
MW0037	11.7485	Bicyclo[3.1.1]hept-2-ene, 3,6,6-trimethyl-	Hydrocarbons	-	78.4606	1034.71	948	4889-83-2	1.0092e+06	1.12675e+06	851956	732471	1.11823e+06	957826	667904	553867	614330	1.99741e+07	12800077	4.85083e+06	-
MW0038	11.9561	Benzeneacetaldehyde	Aldehyde	-	95.4861	1041.58	1045	122-78-1	274798	274019	325735	1.0609e+06	959414	982826	1.64489e+06	2.07182e+06	1.55767e+06	2.40088e+06	5.02275e+06	1.37102e+06	C00601
MW0039	12.0717	.alpha.-Pinene	Terpenoids	Monoterpenes	96.8136	1045.41	948	80-56-8	1.13847e+06	1.12514e+06	1.02137e+06	754965	947410	868961	533007	384524	436407	803158	360754	1.19482e+06	C09880
MW0040	12.4032	4-Undecene, 3-methyl-, (Z)-	Hydrocarbons	-	87.9175	1056.38	1158	74645-87-7	412303	443770	453408	5.631e+06	5.22893e+06	2.06459e+06	7491160	6.75291e+06	6.39871e+06	4.43162e+06	7.77869e+06	1.68704e+06	-
MW0041	12.4437	.gamma.-Terpinene	Terpenoids	Monoterpenes	94.8629	1057.73	1060	99-85-4	220385	183825	143260	149099	202395	127002	102077	98743.9	109188	78998.7	88361.2	113056	C09900
MW0042	12.6382	2H-Pyran-2-methanol, tetrahydro-	Heterocyclic compound	-	81.0863	1064.17	992	100-72-1	560927	358126	789269	686045	1.05289e+06	1.12585e+06	412082	455239	405301	441112	564095	998120	-
MW0043	12.7336	3,5-Octadien-2-one	Ketone	-	85.1538	1067.33	1091	38284-27-4	559784	308916	317593	608234	388154	1.05711e+06	949985	666356	722361	1.03869e+06	1.04637e+06	815330	-
MW0044	12.82	2-Cyclohexen-1-ol, 1-methyl-4-(1-methylethyl)-, trans-	Alcohol	-	67.002	1070.19	1140	29803-81-4	487051	514112	420441	442959	331596	576928	667720	658118	675168	297806	262711	327996	-
MW0045	12.8354	Eucalyptol	Terpenoids	Monoterpenes	65.5937	1070.7	1059	470-82-6	110068	31937.7	88815.3	131355	173960	366890	95219.3	99659.5	81310	183925	150205	244749	C09844
MW0046	12.8369	Formic acid, octyl ester	Ester	-	83.0254	1070.75	1114	112-32-3	423510	222444	383126	268111	249309	523687	282720	326562	290787	309834	234811	270856	-
MW0047	13.2233	Phenol, 2-methoxy-	Phenol	-	89.4788	1083.54	1090	90-05-1	396371	202202	330353	229732	221789	395753	243331	276943	265420	255529	191109	225912	C01502
MW0048	13.2727	Bicyclo[3.1.0]hex-2-ene, 4,4,6,6-tetramethyl-	Hydrocarbons	-	90.81	1085.18	873	19487-09-3	148382	208336	239395	54643.9	85319.1	96310.6	98668.5	125343	117185	735501	530146	416169	-
MW0049	13.3063	trans-Linalool oxide (furanoid)	Heterocyclic compound	-	76.3474	1086.29	1086	34995-77-2	255679	294783	426423	1.0235e+06	1.32409e+06	776784	422591	441719	395643	170855	272901	493839	-
MW0050	13.3786	Ethyl mandelate	Ester	-	74.3184	1088.69	1421	774-40-3	314680	130752	283104	665233	541328	1.46535e+06	488393	555200	524596	579410	483918	1.03269e+06	-
MW0051	13.397	Benzene, 1-methyl-3-(1-methylethenyl)-	Aromatics	-	93.8922	1089.3	1082	1124-20-5	9	9	9	9	9	9	111204	111627	106466	1056880	952500	1.50546e+06	-
MW0052	13.5167	2-Hexanone, 6-bromo-	Halogenated hydrocarbons	-	67.4815	1093.26	1050	10226-29-6	1.81772e+06	1.73956e+06	1.68627e+06	1.64392e+06	3.03267e+06	1.66801e+06	1.50063e+06	1.74414e+06	1.5443e+06	931462	1.5565e+06	1410237	-
MW0053	13.593	Heptanoic acid, ethyl ester	Ester	-	88.7056	1095.79	1097	106-30-9	126845	109290	88761.5	70208.9	75676.6	122154	77392.3	77523.8	83700.5	45267.1	31677.2	29582.1	-
MW0054	13.7168	Filifolone	Ketone	-	89.6772	1099.88	1108	4613-37-0	412252	205902	325047	1.01666e+06	573937	1.39301e+06	1.16039e+06	1.12036e+06	1.05576e+06	1.0706e+06	685460	881016	-
MW0055	13.7386	Linalool	Terpenoids	Monoterpenes	81.4093	1100.62	1099	78-70-6	20227210	11053904	32841068	27206774	34123453	44774854	16739236	17904088	16279813	19370103	19066399	36560351	C03985
MW0056	13.8248	(E)-2,6-Dimethylocta-3,7-diene-2,6-diol	Alcohol	-	71.5589	1103.55	1191	51276-34-7	10482958	4524221	4512790	37219317	32158714	34455705	19251266	20042070	18677187	19214531	18056382	17552379	-
MW0057	14.0032	Cyclohexanol, 3,5-dimethyl-	Alcohol	-	61.5891	1109.6	973	5441-52-1	590498	178023	193083	1.07783e+06	745110	2.23964e+06	1.51283e+06	1.26015e+06	1.30755e+06	1.56147e+06	1.84819e+06	2.20376e+06	-
MW0058	14.1016	Phenylethyl Alcohol	Alcohol	-	89.4212	1112.94	1116	60-12-8	71753.3	96425.6	71792.3	98492.6	115894	148573	229297	180532	206115	51317.4	44028.3	35994.1	C05853
MW0059	14.3703	Chrysanthenone	Terpenoids	Monoterpenes	96.5556	1122.06	1123	473-06-3	1.63278e+06	1.38047e+06	1.13222e+06	9	147142	91578.2	844795	952514	972965	2.87842e+06	2.52089e+06	1.88925e+06	C09843
MW0060	14.5847	1,3,8-p-Menthatriene	Terpenoids	Monoterpenes	91.9231	1129.33	1119	18368-95-1	61352084	21316962	80563105	45451460	84374586	152323292	29568335	30832779	29593000	44205191	37721303	67738549	-
MW0061	14.9498	2,5-Furandione, 3-methyl-4-propyl-	Ketone	-	82.5453	1141.72	1356	16493-20-2	481626	369121	377974	1.39536e+06	1.32783e+06	1.48964e+06	1781925	1.7666e+06	1.67533e+06	1.2847e+06	2.27079e+06	823433	-
MW0062	14.955	3-Amino-4-pyrazolecarbonitrile	Heterocyclic compound	-	61.3274	1141.9	1399	16617-46-2	1.02607e+07	3.75035e+06	6.08434e+06	7.11612e+06	1.56665e+07	5.15406e+06	346980	156699	276569	9	9	9	-
MW0063	14.9802	3,3-Dimethyl-6-methylenecyclohexene	Hydrocarbons	-	82.8299	1142.75	997	20185-16-4	2065335	555052	1479129	3.01394e+06	2.18873e+06	5.59526e+06	1.56221e+06	1.59183e+06	1.54927e+06	2.40115e+06	1.83496e+06	2.95246e+06	-
MW0064	15.0076	3H-1,2,4-Triazol-3-one, 1,2-dihydro-	Heterocyclic compound	-	73.1954	1143.68	1012	930-33-6	17540017	7099119	16117110	27644186	31505134	59575963	19437057	19834244	19390657	27285938	20013853	32063032	-
MW0065	15.2215	(-)-camphor	Terpenoids	Monoterpenes	94.9351	1150.94	1121	464-48-2	9	9	9	9	9	9	627872	682077	762334	2053448	1.03265e+06	1.5788e+06	-
MW0066	15.3153	5-Isopropyl-3,3-dimethyl-2-methylene-2,3-dihydrofuran	Heterocyclic compound	-	87.4079	1154.12	996	81250-44-4	101496544	41159828	2871382	155132296	200567137	5598968	88953609	92602959	88008249	73081961	103074893	6319098	-
MW0067	15.4649	2-Nonenal, (E)-	Aldehyde	-	84.7979	1159.2	1162	18829-56-6	2.27194e+06	948624	972205	2.09878e+06	7071358	5.40379e+06	1819865	1.45531e+06	1.53343e+06	2.03629e+06	2044492	243360	-
MW0068	15.5824	Pinocarvone	Terpenoids	Monoterpenes	63.138	1163.18	1164	30460-92-5	351148	278670	205779	555673	657359	545595	792588	741200	643720	1068578	2.63657e+06	246160	C09884
MW0069	15.6594	Pyrimidine, 4-butyl-3,4-dihydro-5-methyl-	Heterocyclic compound	-	69.0346	1165.79	1316	1000115-50-2	51747.9	40265.2	21853.8	286205	150397	87277	84670.5	85522.3	85423.2	26259.7	25720.7	44909.7	-
MW0070	15.6845	4-Hexen-1-ol, 5-methyl-2-(1-methylethenyl)-, (R)-	Terpenoids	Monoterpenes	93.8691	1166.65	1170	498-16-8	723095	454906	558584	564128	769203	720502	543745	611853	521743	677824	781905	674476	-
MW0071	16.1813	(-)-borneol	Terpenoids	Monoterpenes	94.303	1183.5	1167	464-45-9	7.80445e+06	7.506e+06	6.13336e+06	2.88924e+06	2.31732e+06	4356532	852884	858418	797278	1.77081e+06	1.67648e+06	2645616	C01411
MW0072	16.2344	3-Cyclohexen-1-ol, 4-methyl-1-(1-methylethyl)-, (R)-	Alcohol	-	74.9965	1185.3	1182	20126-76-5	947892078	645329208	983560672	1509924612	1614878145	1948925489	966923299	991088237	953459898	1267824541	980255721	1525211541	-
MW0073	16.2968	1-Pentanone, 1-(4-methylphenyl)-	Ketone	-	85.6333	1187.42	1440	1671-77-8	714284	530277	618894	9	9	9	705686	682713	625880	644471	588654	557911	-
MW0074	16.3557	1-(5,6-Dimethyl-2-pyrazinyl)-3-methyl-1-butanol	Alcohol	-	61.4819	1189.42	1503	1000108-62-6	213872	161472	209331	266998	378764	397173	148740	121693	92348.9	98622.6	86800.2	99862.7	-
MW0075	16.4649	Methyl salicylate	Ester	-	96.8692	1193.12	1192	119-36-8	9	9	9	9	9	9	21876	17259.9	16718	152890	167457	217851	C12305
MW0076	16.5859	.alpha.-Terpineol	Terpenoids	Monoterpenes	92.7609	1197.23	1143	98-55-5	550477	2.53966e+06	733620	1.19468e+06	4.81579e+06	3.64217e+06	3.95885e+06	4127666	3.73249e+06	1.53943e+07	3.14001e+07	7.16725e+06	-
MW0077	16.6031	3-Methylbenzothiophene	Heterocyclic compound	-	78.2573	1197.82	1315	1455-18-1	937311	2.00127e+06	511775	1.9921e+06	5.071e+06	669082	2.03036e+06	2.29813e+06	2.12165e+06	1.10641e+06	1.81086e+06	414216	-
MW0078	16.9121	Berbenone	Terpenoids	Monoterpenes	95.5742	1208.73	1205	80-57-9	489253	318183	1.33066e+06	257993	436893	1.15389e+06	245257	287753	251901	209158	332988	1.21454e+06	C09913
MW0079	16.9972	Lilac alcohol C	Alcohol	-	80.1865	1211.77	1219	33081-36-6	996625	461972	1722008	590167	1.16359e+06	2.36045e+06	389184	414864	389150	564282	462816	867466	-
MW0080	17.0902	Ethanone, 1-(1,3-dimethyl-3-cyclohexen-1-yl)-	Ketone	-	78.4687	1215.08	1161	51733-68-7	400709	287204	389136	1.06824e+06	869841	957566	496034	523505	525621	727395	657345	566067	-
MW0081	17.1152	2-Thiophenecarboxaldehyde, 5-chloro-	Halogenated hydrocarbons	-	71.1532	1215.98	1149	7283-96-7	2.32096e+06	1.8478e+06	1.73195e+06	747122	1.23584e+06	730595	412795	337403	347511	132687	96167.6	138274	-
MW0082	17.1632	6-Octen-1-ol, 7-methyl-3-methylene-	Alcohol	-	94.5715	1217.69	1195	13066-51-8	177557	152486	267186	149276	152641	257955	94517.6	109861	97142.3	138136	137717	252680	-
MW0083	17.39	2,6-Octadien-1-ol, 3,7-dimethyl-, (Z)-	Alcohol	-	78.9131	1225.78	1228	106-25-2	5.68977e+06	4.7405e+06	4.08193e+06	6544148	6.80205e+06	7.15209e+06	3358750	3.25824e+06	3.38305e+06	2.10072e+06	2.62386e+06	979713	C09871
MW0084	17.5203	Naphthalene, 1,2,3,4,4a,5,6,7-octahydro-4a-methyl-	Aromatics	-	91.0483	1230.43	1185	13943-77-6	946902	924473	1.09613e+06	428444	451025	447214	197008	194157	176668	198731	197906	135069	-
MW0085	17.7416	(E)-2,6-Dimethylocta-2,5,7-trien-4-one	Ketone	-	83.9093	1238.33	1239	33746-72-4	311906	120563	265329	3985127	2.93001e+06	1.74888e+06	967382	951437	967595	230128	247633	363323	-
MW0086	17.8746	Benzaldehyde, 4-(1-methylethyl)-	Terpenoids	Monoterpenes	97.0158	1243.08	1239	122-03-2	2.05999e+06	734806	2.78732e+06	1837020	3.33841e+06	5.46113e+06	1.02438e+06	1.05078e+06	998534	1888244	1.43569e+06	2.59748e+06	C06577
MW0087	18.0417	Ethanone, 1-(2-hydroxy-4-methoxyphenyl)-	Ketone	-	73.0199	1249.04	1438	552-41-0	19312463	4125448	7819725	15382839	16094572	13315778	3600803	3714628	3494925	3141004	1133214	5428742	C10712
MW0088	18.049	Thymoquinone	Ketone	-	93.933	1249.3	1250	490-91-5	1.9705e+06	2.8091e+06	3.65494e+06	1.67897e+06	1.86497e+06	2165030	744735	760966	751284	4.09514e+06	2.57383e+06	1.31799e+06	-
MW0089	18.1993	3-Cyclohexen-1-one, 2-isopropyl-5-methyl-	Ketone	-	75.9359	1254.67	1274	1000155-47-0	4.36967e+06	11634873	1.68452e+07	2.20063e+06	1.90872e+06	2.48658e+06	705196	618105	696856	1.24552e+07	5.53087e+06	1.33175e+06	-
MW0090	18.3235	1H-Pyrrole-2,5-dione, 3-ethenyl-4-methyl-	Ketone	-	66.9052	1259.1	1261	21494-57-5	271698	152880	156587	273965	358609	214106	260805	282890	255130	346114	291397	259729	-
MW0091	18.3714	.alpha.-Thujenal	Aldehyde	-	77.5129	1260.81	1190	57129-54-1	9	9	9	175610	175665	366717	325425	160002	218289	334117	188543	189584	-
MW0092	18.4278	7,7-Dimethylbicyclo[4.1.0]hept-2-ene-3-carbaldehyde	Aldehyde	-	83.7191	1262.82	1136	1000151-85-9	646550	212421	675798	1.16957e+06	1.12316e+06	1.49382e+06	223600	199194	199384	300306	253786	441337	-
MW0093	18.5423	3,7-Nonadien-2-one, 8-methyl-, (E)-	Ketone	-	67.8446	1266.91	1144	35408-14-1	645831	404643	614850	1.20549e+06	1.19589e+06	1.83297e+06	316061	315063	296460	521778	470032	687519	-
MW0094	18.6149	2-Cyclohexen-1-one, 3-methyl-6-(1-methylethenyl)-, (S)-	Terpenoids	Monoterpenes	85.8403	1269.5	1190	16750-82-6	1.38205e+06	1.19014e+06	932047	192150	226130	191442	165552	145468	133907	156898	138956	141087	C02289
MW0095	18.7198	Nonanoic acid	Acid	-	84.8503	1273.24	1273	112-05-0	18822783	8896247	28510088	17860079	27407077	38972492	13071886	13924177	12867460	15349733	16684896	35278620	C01601
MW0096	18.8027	1-Cyclohexene-1-carboxaldehyde, 4-(1-methylethenyl)-	Aldehyde	-	97.6994	1276.2	1272	2111-75-3	1.2655e+06	408816	270367	938980	1.07134e+06	1.79773e+06	1324843	231802	424722	962684	145755	166811	C02576
MW0097	19.0518	Bornyl acetate	Ester	-	78.8032	1285.09	1285	76-49-3	4.26075e+06	915001	1.34012e+06	5.07634e+06	3.92619e+06	7.09579e+06	2.62329e+06	2.68287e+06	2523812	3.98046e+06	2093331	5953693	C09837
MW0098	19.1029	4-Acetoxy-3-methoxystyrene	Aromatics	-	71.3839	1286.91	1452	46316-15-8	2.42577e+06	758221	1.41132e+06	1.36882e+06	1140033	1.64638e+06	713545	649184	656731	1.58231e+06	759015	1.24683e+06	-
MW0099	19.2531	p-Isopropylbenzyl alcohol	Alcohol	-	94.834	1292.27	1289	536-60-7	502970	511406	404107	697332	594741	1.14135e+06	187770	190284	175879	134656	93563	166856	C06576
MW0100	19.3293	Thymol	Phenol	-	98.5067	1294.99	1291	89-83-8	632903	865215	1.15293e+06	1.28368e+06	1.60823e+06	4.18794e+06	185993	198668	168282	192736	184189	349906	C09908
MW0101	19.3616	Ethanol, 2-(4-chlorophenyl)amino-	Halogenated hydrocarbons	-	66.261	1296.14	1514	2933-81-5	12446409	50605859	49567021	4937411	9173323	7596305	1160476	1165533	1141598	3592760	1666089	1695103	-
MW0102	19.4776	(S)-(-)-(4-Isopropenyl-1-cyclohexenyl)methanol	Terpenoids	Monoterpenes	92.2598	1300.3	1261	18457-55-1	52726.9	74102.6	83432.8	147891	172418	186258	39266.7	40512.6	47165	24970.8	40277.8	9	C02452
MW0103	19.713	1-Cyclopentene-1-carboxylic acid, 2-methyl-3-vinyl-	Acid	-	73.8482	1309.16	1268	1000155-48-3	516615	126020	722858	649864	816547	2.71612e+06	70014.2	63893	70403.4	63888	60120.2	112429	-
MW0104	19.8732	Tricyclo[2.2.1.0(2,6)]heptane-3-methanol, 2,3-dimethyl-	Terpenoids	Monoterpenes	73.2924	1315.19	1286	29550-55-8	82585.9	52756.3	62897.9	160940	170137	211116	68828.8	66080.7	74458.7	62977.4	98454.9	56595.2	-
MW0105	19.9958	Bicyclo[3.1.1]hept-2-ene-2-ethanol, 6,6-dimethyl-, (1R)-	Alcohol	-	70.1974	1319.81	1290	35836-73-8	70309.6	43852.1	57976.5	105101	114984	146947	84757	80675.5	62471.4	57076.3	68443.2	36252	-
MW0106	20.012	Geranic acid	Terpenoids	Monoterpenes	71.17	1320.42	1355	459-80-3	863268	561593	664674	271487	362857	445330	278064	197462	196600	351047	306960	382247	C16461
MW0107	20.0487	Dodecane, 1-iodo-	Halogenated hydrocarbons	-	62.8037	1321.8	1635	4292-19-7	320298	255352	624991	493774	833495	9	493271	478460	465995	455016	471598	1120674	-
MW0108	20.1016	(1R,3aS,8aS)-1,4,4,6-Tetramethyl-1,2,3,3a,4,5,7,8-octahydrocyclopenta[c]pentalene	Terpenoids	Sesquiterpene	75.8029	1323.79	1338	871660-96-7	63757.1	37489.6	52854.2	75327.2	71682.4	123812	407201	382088	454391	63101	347436	84528.1	-
MW0109	20.4242	4-(2', 4', 4'-trimethyl-yciclo[4.1.0]hept-2'-en-3'-yl)-3-buten-2-one	Ketone	-	85.632	1335.93	1480	1000373-94-4	80486.5	136334	108057	62348.7	79371.7	92764.5	89370.5	90542.8	98594.8	45621.6	46155.7	62301.7	-
MW0110	20.5022	2-Cyclohexen-1-one, 3-methyl-6-(1-methylethylidene)-	Terpenoids	Monoterpenes	90.9519	1338.87	1340	491-09-8	739078	723299	544577	518546	543394	487257	390863	362074	367690	156866	117802	179537	C01951
MW0111	20.6096	7-Oxabicyclo[4.1.0]heptane, 1-methyl-4-(2-methyloxiranyl)-	Hydrocarbons	-	78.4262	1342.91	1294	96-08-2	2879644	1877364	6495947	2916251	4359411	6862804	2515635	2900872	2412962	1970254	2842867	9157255	-
MW0112	20.7194	Naphthalene, 1-isocyano-	Nitrogen compounds	-	65.4545	1347.04	-	1984-04-9	242651	177797	153845	936594	674156	481576	334900	314131	319010	170533	119820	122362	-
MW0113	20.7904	1R,4R,7R,11R-1,3,4,7-Tetramethyltricyclo[5.3.1.0(4,11)]undec-2-ene	Hydrocarbons	-	85.6479	1349.71	1416	137235-59-7	384992	207123	206910	313703	347978	323143	250672	193427	192390	267326	282452	257051	-
MW0114	20.8779	Eugenol	Phenol	-	98.1919	1353	1357	97-53-0	127290473	33631705	32278394	89159969	89762595	89656691	57604727	42482084	42674659	66838669	66479907	79459473	C10453
MW0115	21.2592	Clovene	Hydrocarbons	-	80.7134	1367.36	1440	469-92-1	8837137	9349396	32906152	24523404	28961615	52513042	24201036	22890451	24176194	76502186	95154799	98666330	-
MW0116	21.3684	1S,2S,5R-1,4,4-Trimethyltricyclo[6.3.1.0(2,5)]dodec-8(9)-ene	Hydrocarbons	-	85.2288	1371.47	1462	1000140-07-5	1.02134e+06	868036	1.50378e+06	1425811	1.733e+06	2.5415e+06	1.03606e+06	1097783	843901	758979	1086905	3.45372e+06	-
MW0117	21.5372	2,4-Quinolinediol	Heterocyclic compound	-	60.3214	1377.82	1442	86-95-3	2.13873e+06	510932	437054	1.38073e+06	1.40201e+06	1.42952e+06	784321	602017	570956	816148	849714	1.07546e+06	C16716
MW0118	21.9014	1,3a,4,5a-Tetramethyl-1,2,3,3a,5a,6,7,8-octahydrocyclopenta[c]pentalene	Terpenoids	Sesquiterpene	71.1048	1391.53	1416	1000373-94-1	1.16588e+06	812845	782416	1632642	2.19182e+06	2.02239e+06	1.24368e+06	939872	966039	941083	1.08872e+06	1.40784e+06	-
MW0119	22.2759	9H-Fluorene, 1,9-dimethyl-	Aromatics	-	62.7263	1405.96	1720	17057-98-6	3897249	777434	756106	2.60111e+06	2.48706e+06	2.56554e+06	1.46859e+06	1.04915e+06	1.05612e+06	1705580	1.66693e+06	1.96204e+06	-
MW0120	22.3134	Cyclopentanecarbonitrile, 3-(1-methylethylidene)-	Nitrogen compounds	-	69.8552	1407.45	1166	89683-72-7	3.40759e+06	3.67726e+08	5.69479e+08	281317315	594084	1.62584e+06	402372	355842	341040	117991	99662.4	166451	-
MW0121	22.3802	4-Isopropyl-1,6-dimethyl-1,2,3,7,8,8a-hexahydronaphthalene	Terpenoids	Sesquiterpene	87.5853	1410.11	1501	41702-63-0	1.13341e+06	720114	1.19018e+06	3.06564e+06	3.94751e+06	2.62061e+06	1.36652e+06	1.17233e+06	1.01589e+06	1.04883e+06	1.16473e+06	1.65792e+06	-
MW0122	22.48	Benzene, 1,4-dimethoxy-2-methyl-5-isopropyl-	Aromatics	-	98.7666	1414.1	1422	14753-08-3	3916325	1102704	1839786	9950939	13318494	8135732	3432197	2728453	2351001	2367999	2539106	3013202	-
MW0123	22.6039	Tricyclo[3.3.1.1(3,7)]decane, 2-nitro-	Nitrogen compounds	-	65.2127	1419.04	1224	54564-31-7	663770262	367639192	596612272	283129141	221366502	494902742	157746541	146490478	139103550	29786520	3559841	35370371	-
MW0124	22.6047	4,7,7-Trimethylbicyclo[4.1.0]hept-3-en-2-one	Ketone	-	95.3519	1419.07	1314	81800-50-2	2781697	3098047	4309819	1819859	2922464	2978601	1814135	2209938	2093516	2329572	2502402	3633394	-
MW0125	22.7998	Caryophyllene	Terpenoids	Sesquiterpene	96.2358	1426.84	1494	87-44-5	7076134	3258440	12599055	5013087	10276031	9520429	4007650	4172172	3826791	2725163	5714323	12356537	C09629
MW0126	22.9194	10,10-Dimethyl-2,6-dimethylenebicyclo[7.2.0]undecane	Hydrocarbons	-	91.2283	1431.61	1440	357414-37-0	203069550	88635040	128789115	222074716	268062647	280502776	154604587	126668018	121609807	146032533	170313757	218724148	-
MW0127	23.0726	.alpha.-Guaiene	Terpenoids	Sesquiterpene	93.0488	1437.72	1439	3691-12-1	2211395	1951158	2366828	3363704	3882354	4632990	2095586	2066227	1628849	3345233	3885521	5059637	C20161
MW0128	23.2247	γ-Gurjunene	Terpenoids	Sesquiterpene	89.6729	1443.79	1473	22567-17-5	171658	266103	220382	334192	349397	420066	440638	371607	375175	344534	261914	345477	-
MW0129	23.439	.gamma.-Muurolene	Terpenoids	Sesquiterpene	88.3687	1452.33	1477	30021-74-0	797842	417464	461569	859134	1.01623e+06	812203	447321	428270	429455	480138	463810	713922	-
MW0130	23.4501	5H-Oxazolo[3,2-a]pyridine-8-carbonitrile, 6-ethyl-2,3-dihydro-2,7-dimethyl-5-oxo-	Heterocyclic compound	-	60.1493	1452.77	1897	1000337-58-3	1840829	1215257	1407650	2503770	2779649	2461836	1524593	1404331	1259196	880277	1305203	1879391	-
MW0131	23.482	2,2'-Isopropylidenebis(5-methylfuran)	Heterocyclic compound	-	61.6217	1454.04	1458	59212-75-8	329945	93806.4	76694.4	171548	162770	247995	186698	109017	112070	74718.3	108426	73465.8	-
MW0132	23.6142	Benzaldehyde diethylacetal	Aldehyde	-	66.8722	1459.32	1291	774-48-1	1.59265e+06	1.04126e+06	1.42622e+06	1.56618e+06	2.22402e+06	1.98122e+06	1.38502e+06	1.24877e+06	1.10118e+06	972910	1.20092e+06	2.09789e+06	-
MW0133	23.6158	1,4,7,-Cycloundecatriene, 1,5,9,9-tetramethyl-, Z,Z,Z-	Hydrocarbons	-	98.3767	1459.38	1496	1000062-61-9	19991123	8168420	11282012	22843511	28256623	29933471	14678737	12044256	11469397	11062998	12935541	18600568	-
MW0134	23.7246	Alloaromadendrene	Terpenoids	Sesquiterpene	97.2266	1463.72	1461	25246-27-9	68223285	27772981	38702036	78441242	97482497	102532652	50457089	41251044	39406105	38085006	44483437	64590979	-
MW0135	23.9157	.beta.-Bisabolene	Terpenoids	Sesquiterpene	72.0139	1471.34	1509	495-61-4	16383649	3161692	4312678	19489377	27699106	20047478	7853409	6106992	5873495	10504669	11163602	8668778	C16775
MW0136	24.0209	2-Isopropenyl-4a,8-dimethyl-1,2,3,4,4a,5,6,7-octahydronaphthalene	Terpenoids	Sesquiterpene	92.0416	1475.53	1492	1000192-43-5	1.0097e+06	911508	1.06672e+06	1.23289e+06	1.63137e+06	1.84506e+06	700319	629344	553812	635296	732120	1.03674e+06	-
MW0137	24.0937	3-Buten-2-one, 4-(2,6,6-trimethyl-1-cyclohexen-1-yl)-	Terpenoids	Monoterpenes	83.9909	1478.43	1491	14901-07-6	3512965	2292927	2703833	3925561	5076408	5931223	2617016	2302296	2402959	2411967	2394725	3576657	C12287
MW0138	24.1317	4',6'-Dihydroxy-2',3'-dimethylacetophenone	Ketone	-	79.1912	1479.95	1697	7743-14-8	3741578	2223333	2496493	4897341	3404287	10751818	11817746	9014733	10810267	3501359	2198211	1161956	-
MW0139	24.1798	(1S,1aS,1bR,4S,5S,5aS,6aR)-1a,1b,4,5a-Tetramethyldecahydro-1,5-methanocyclopropa[a]indene	Hydrocarbons	-	80.029	1481.87	1418	52617-34-2	543587	833932	857596	195211	145130	242992	270267	240558	272507	2.76027e+06	2.44428e+06	1.15923e+06	-
MW0140	24.2883	Isocaryophillene	Hydrocarbons	-	93.9369	1486.19	1494	1000140-07-2	918607	654945	681800	759854	751922	1.82715e+06	2.09316e+06	1.44573e+06	1.7389e+06	698438	576168	447438	-
MW0141	24.2906	Ethyl 2-hydroxybenzyl sulfone	Phenol	-	66.6647	1486.28	1720	53380-27-1	2.28707e+06	6.27167e+06	7.34666e+06	3.59584e+06	3257019	2.11386e+06	896144	798647	955293	982356	1.28395e+06	272006	-
MW0142	24.3581	Phenol, 2-bromo-4-methoxy-	Halogenated hydrocarbons	-	71.8891	1488.98	1410	17332-11-5	7246262	4852532	5741991	6518712	10692009	6318412	5187029	3997989	3926322	4229615	4609855	3642963	-
MW0143	24.4317	Naphthalene, decahydro-4a-methyl-1-methylene-7-(1-methylethenyl)-, [4aR-(4a.alpha.,7.alpha.,8a.beta.)]-	Terpenoids	Sesquiterpene	95.5561	1491.91	1486	17066-67-0	388502	418920	499638	522248	556674	659479	400963	448283	460800	416480	374331	406252	C09723
MW0144	24.5991	Naphthalene, decahydro-4a-methyl-1-methylene-7-(1-methylethylidene)-, (4aR-trans)-	Terpenoids	Sesquiterpene	87.2624	1498.59	1479	515-17-3	1.20047e+06	810155	708459	1.93977e+06	2.06014e+06	2.01273e+06	921003	909891	878228	990564	868522	1.02777e+06	C21707
MW0145	24.6319	Pentadecane	Hydrocarbons	-	95.6569	1499.89	1500	629-62-9	1992046	1102311	1059982	1717238	3561955	4778013	1395046	1202420	1208785	1429654	1211774	2574766	C08388
MW0146	24.7152	α-Bulnesene	Terpenoids	Sesquiterpene	93.7188	1503.39	1505	3691-11-0	4487990	516858	1.71316e+06	5.45267e+06	2.97734e+06	6519060	2.90199e+06	3.17071e+06	3.23651e+06	6.70635e+06	1.89877e+06	3.75849e+06	C20174
MW0147	24.9096	Cyclohexanone, 3-ethenyl-3-methyl-2-(1-methylethenyl)-6-(1-methylethyl)-, (2S,3S,6S)-	Terpenoids	Sesquiterpene	75.8566	1511.55	1503	21698-44-2	8050656	2727026	5649029	6081051	7233147	10675303	3574937	3165754	3124162	4774767	2838814	15503737	-
MW0148	24.9931	Naphthalene, 1,2,3,4,4a,5,6,8a-octahydro-7-methyl-4-methylene-1-(1-methylethyl)-, (1.alpha.,4a.beta.,8a.alpha.)-	Terpenoids	Sesquiterpene	95.0516	1515.06	1513	39029-41-9	279138	96981.1	50103.7	322017	377432	108453	112252	97634.3	105165	125614	83440.5	48271.8	C19738
MW0149	25.1029	1-Isopropyl-4,7-dimethyl-1,2,3,5,6,8a-hexahydronaphthalene	Terpenoids	Sesquiterpene	88.691	1519.67	1469	16729-01-4	935903	1.66757e+06	709182	2.05923e+06	3.63243e+06	3.34014e+06	2.44936e+06	2.23215e+06	2.13604e+06	1.48707e+06	2.6382e+06	2.33952e+06	-
MW0150	25.1747	Naphthalene, 1,2,3,4-tetrahydro-1,6-dimethyl-4-(1-methylethyl)-, (1S-cis)-	Terpenoids	Sesquiterpene	86.5155	1522.68	1523	483-77-2	1676060	2412603	2381685	3261270	5261128	8151702	3268092	3097644	3137683	1694344	2416745	3994750	-
MW0151	25.3094	2(4H)-Benzofuranone, 5,6,7,7a-tetrahydro-4,4,7a-trimethyl-, (R)-	Ester	-	70.3597	1528.34	1532	17092-92-1	1856315	3398629	1952430	1863679	3076981	3929886	2084807	2282081	2054027	1141603	1705368	2602167	-
MW0152	25.454	3H-3a,7-Methanoazulene, 2,4,5,6,7,8-hexahydro-1,4,9,9-tetramethyl-, [3aR-(3a.alpha.,4.beta.,7.alpha.)]-	Terpenoids	Sesquiterpene	87.0428	1534.41	1399	2387-78-2	430717	230963	258316	586389	521956	1.04009e+06	1.7204e+06	1.01449e+06	1.31924e+06	735535	431577	268529	-
MW0153	25.4562	2-Acetyl-3,5-dimethylbenzo(b)thiophene	Heterocyclic compound	-	66.1327	1534.51	1697	6179-05-1	304414	276810	302411	530184	629491	769375	328814	376141	339188	230086	276405	458091	-
MW0154	25.5623	Naphthalene, 1,2,4a,5,6,8a-hexahydro-4,7-dimethyl-1-(1-methylethyl)-,[1R-(1.alpha.,4a.alpha.,8a.alpha.)]-	Terpenoids	Sesquiterpene	87.0424	1538.96	1440	17627-24-6	304414	280901	304178	508905	629491	765616	339230	376141	339106	177838	227020	409253	-
MW0155	25.6581	.alpha.-Calacorene	Hydrocarbons	-	89.4328	1542.99	1542	21391-99-1	293262	339109	282308	499498	635508	855660	372866	356429	381067	370052	360619	674158	-
MW0156	25.7003	Naphthalene, 1,2,3,4,4a,5,6,8a-octahydro-4a,8-dimethyl-2-(1-methylethylidene)-, (4aR-trans)-	Terpenoids	Sesquiterpene	80.647	1544.76	1542	6813-21-4	930420	1386349	1.07219e+06	1.16367e+06	2.02148e+06	2.23278e+06	1.30337e+06	1.24134e+06	1.20307e+06	720023	913918	1588824	-
MW0157	25.822	Cyclohexanemethanol, 4-ethenyl-.alpha.,.alpha.,4-trimethyl-3-(1-methylethenyl)-, [1R-(1.alpha.,3.alpha.,4.beta.)]-	Terpenoids	Sesquiterpene	88.0186	1549.87	1549	639-99-6	200805	149607	188314	188585	180092	724247	164906	190247	161219	268944	299328	490862	-
MW0158	25.849	Phenol, 2,6-bis(1,1-dimethylethyl)-4-methyl-, methylcarbamate	Aromatics	-	68.5407	1551	1878	1918-11-2	309067	186564	222820	639274	1.04762e+06	2.48243e+06	363979	425736	404184	631041	540387	905100	C19129
MW0159	25.892	(1R,3E,7E,11R)-1,5,5,8-Tetramethyl-12-oxabicyclo[9.1.0]dodeca-3,7-diene	Hydrocarbons	-	82.5899	1552.81	1606	19888-34-7	705409	379723	467640	751045	827474	789287	469487	423670	423931	574201	778508	664008	-
MW0160	26.0755	Isobutyric acid, 2-propylphenyl ester	Ester	-	64.4256	1560.52	1460	1000354-63-6	879836	542556	687983	550018	701452	1.042e+06	674391	556154	580138	1.6784e+06	1.96898e+06	2.43372e+06	-
MW0161	26.077	1,6,10-Dodecatrien-3-ol, 3,7,11-trimethyl-, (E)-	Terpenoids	Sesquiterpene	90.6868	1560.58	1564	40716-66-3	2.34558e+06	1322053	1.58929e+06	2.01196e+06	2.08497e+06	3.08673e+06	1.14022e+06	867764	972251	1.60634e+06	1.40868e+06	2.30647e+06	-
MW0162	26.1534	4-Isopropyl-6-methyl-1-methylene-1,2,3,4-tetrahydronaphthalene	Aromatics	-	68.3576	1563.79	1563	50277-34-4	1993293	926703	823954	1875038	1.91793e+06	2.2424e+06	864812	659362	578714	974369	855348	1.20067e+06	-
MW0163	26.28	Butanoic acid, 2-methyl-, 3,7-dimethyl-2,6-octadienyl ester, (E)-	Ester	-	94.1787	1569.1	1596	68705-63-5	168974	190016	153891	249986	406314	311064	210239	185085	203061	125308	150942	162279	-
MW0164	26.3915	4aH-Cycloprop[e]azulen-4a-ol, decahydro-1,1,4,7-tetramethyl-, [1aR-(1a.alpha.,4.beta.,4a.beta.,7.alpha.,7a.beta.,7b.alpha.)]-	Terpenoids	Sesquiterpene	67.257	1573.79	1568	5986-49-2	3.35118e+06	2.91512e+06	5.44558e+06	2545402	4.42349e+06	4.89116e+06	1.38917e+06	1160901	1.06953e+06	1.15364e+06	910469	1.02078e+06	-
MW0165	26.4183	Farnesol, acetate	Ester	-	84.3426	1574.91	1834	1000352-67-2	4410131	2317144	2674880	4738099	6098969	5075360	2551475	1950107	2004074	2218525	2387282	2102713	-
MW0166	26.4791	Butanoic acid, 2-methyl-, 3,7-dimethyl-2,6-octadienyl ester, (Z)-	Terpenoids	Sesquiterpene	95.5931	1577.47	1576	51117-19-2	11686324	10284083	17271171	9874166	14493752	17646818	8591253	6065517	6794411	4934636	4710588	5648049	-
MW0167	26.5757	Benzene, 1-methoxy-4-phenoxy-	Aromatics	-	61.8925	1581.53	1631	1655-69-2	11793707	10233725	17431769	9838297	14293354	18586361	8506039	6370134	6862358	4990072	4754236	5702072	-
MW0168	26.6658	Caryophyllene oxide	Terpenoids	Sesquiterpene	94.5448	1585.31	1581	1139-30-6	26687.8	27968.4	31528.7	38573.7	37551.7	37822.7	27786.4	21437.4	22618.9	23799.3	30030.3	37244.6	C16908
MW0169	26.9769	Guaiol	Aromatics	-	93.3287	1598.37	1596	489-86-1	7878895	2964006	3453356	4604815	6234594	9080281	3159814	2142612	2564958	5684777	5320930	5085027	C09676
MW0170	27.0522	Linalyl acetate	Ester	-	82.9257	1601.62	1257	115-95-7	14959555	9669034	10688053	14117496	17943585	19200853	9794975	8945685	9059362	8372023	11185650	14452318	-
MW0171	27.1986	Ledol	Terpenoids	Sesquiterpene	94.2491	1608.12	1565	577-27-5	1.11058e+06	387652	629337	1.12244e+06	1.47893e+06	1.51444e+06	563495	486990	502584	511012	564731	689650	C09698
MW0172	27.2204	3,6-Dimethyl-4H-furo[3,2-c]pyran-4-one	Heterocyclic compound	-	64.1648	1609.09	1378	36745-38-7	984022	581112	753926	1.04357e+06	1.25389e+06	995134	547408	441404	447482	607652	638026	587386	-
MW0173	27.3744	Acetic acid, [(1-thioxoethyl)thio]-	Acid	-	61.4805	1615.92	1412	17930-82-4	1.35568e+06	774584	775169	1.28388e+06	1.50027e+06	1.55197e+06	734979	621108	757065	903938	1.09333e+06	1.12685e+06	-
MW0174	27.3799	2-Naphthalenemethanol, 2,3,4,4a,5,6,7,8-octahydro-.alpha.,.alpha.,4a,8-tetramethyl-, [2R-(2.alpha.,4a.beta.,8.beta.)]-	Terpenoids	Sesquiterpene	87.7465	1616.16	1600	63891-61-2	1.35582e+06	703636	809384	1.01884e+06	1409199	1.34336e+06	745605	594281	641424	928022	924235	867307	-
MW0175	27.5152	2,6-Bis(1,1-dimethylethyl)-4-(1-oxopropyl)phenol	Phenol	-	65.0943	1622.16	1640	14035-34-8	4187251	2227495	2413755	3073956	4471315	4163713	2330054	1790589	1948251	2969923	2909277	2509150	-
MW0176	27.603	2-Naphthalenemethanol, 1,2,3,4,4a,5,6,7-octahydro-.alpha.,.alpha.,4a,8-tetramethyl-, (2R-cis)-	Alcohol	-	96.7646	1626.06	1631	1209-71-8	57298.6	64667.5	67402.5	52023.3	49144.3	51818	46548.7	56668.1	43555	43600.8	41162.4	50821.2	C17124
MW0177	27.7483	1,3-Benzenediol, O-methoxyacetyl-O'-(2-trifluoromethylbenzoyl)-	Alcohol	-	60.8117	1632.51	2137	1000345-51-2	3700702	2367600	2717986	6966488	8123198	7107858	3578154	3721918	3611573	1992534	2247502	2875167	-
MW0178	27.7871	4-Fluorobenzoic acid, 2-(1-adamantyl)ethyl ester	Aromatics	-	63.0756	1634.23	1968	1000282-99-6	2130580	2386789	1560484	2740392	2445609	2694752	2347400	1939543	1840738	2627641	2002198	1761042	-
MW0179	27.8574	Benzeneacetic acid, .alpha.-cyclopentyl-	Acid	-	61.3149	1637.18	1725	3900-93-4	3957632	2177516	2671525	2812728	3889150	4290962	2111258	1542500	1646616	2064285	1909576	2568451	-
MW0180	27.9334	11,11-Dimethyl-4,8-dimethylenebicyclo[7.2.0]undecan-3-ol	Alcohol	-	96.5023	1640.72	1646	79580-01-1	2668757	1484347	1538333	3225968	3094596	3723018	1878039	1002162	1181369	2384321	2069244	2793668	-
MW0181	28.1122	5-Propoxy-2,2'-bipyridyl	Heterocyclic compound	-	61.0394	1648.65	1743	58792-52-2	13257490	7621617	7429736	12675698	13242296	14499115	7789746	4306295	5428792	10005756	10112158	13046249	-
MW0182	28.1289	.beta.-Guaiene	Terpenoids	Sesquiterpene	84.0442	1649.39	1490	88-84-6	87887.1	40175.2	47359.9	85670.6	112267	105750	77928.6	41028.6	68659	80400.1	89721.2	90896.7	-
MW0183	28.1368	Butane, 1,1'-oxybis[4-chloro-	Halogenated hydrocarbons	-	63.6911	1649.74	1343	6334-96-9	425251	415795	425559	544447	765164	696594	357988	339038	392286	233956	283126	224816	-
MW0184	28.3433	2-Naphthalenemethanol, 1,2,3,4,4a,5,6,8a-octahydro-.alpha.,.alpha.,4a,8-tetramethyl-, [2R-(2.alpha.,4a.alpha.,8a.beta.)]-	Terpenoids	Sesquiterpene	92.6337	1658.91	1653	473-16-5	626195	536325	506677	654021	684175	823181	318120	354572	350423	325221	407815	467554	C09663
MW0185	28.3475	2-(4a,8-dimethyl-2,3,4,5,6,7-hexahydro-1H-naphthalen-2-yl)propan-2-ol	Terpenoids	Sesquiterpene	62.6098	1659.08	1619	15051-81-7	6248007	3550653	3755659	6384807	8459972	12415491	5519923	3588920	4668342	6977370	6072838	11063516	C19893
MW0186	28.4077	Neointermedeol	Terpenoids	Sesquiterpene	83.6643	1661.76	1660	5945-72-2	4998979	2938515	2711370	5169008	6998420	8755241	4194895	3036256	3811288	4796846	5005666	6510445	-
MW0187	28.8998	Xanthoxylin	Ketone	-	83.8335	1683.59	1628	90-24-4	3682742	2156193	2021008	4694008	5886900	7212205	3394274	2387722	2988481	3979415	3643023	4323962	-
MW0188	29.0651	8-Isopropyl-2,5-dimethyl-1,2,3,4-tetrahydronaphthalene	Terpenoids	Sesquiterpene	63.0738	1690.93	1529	1460-96-4	1682669195	1080643056	8844102	2624688230	2452411661	22305985	2219112846	1659790971	2072490500	2347515642	2376698919	23271156	-
MW0189	29.2631	Heptadecane	Hydrocarbons	-	67.5121	1699.71	1700	629-78-7	190551	121432	100381	154134	138594	155464	123199	71342.3	90691.2	9	9	9	C01816
MW0190	29.2905	Cyclohexanol, 3-ethenyl-3-methyl-2-(1-methylethenyl)-6-(1-methylethyl)-, [1R-(1.alpha.,2.alpha.,3.beta.,6.alpha.)]-	Terpenoids	Sesquiterpene	85.698	1700.97	1701	35727-45-8	9	9	9	9	9	9	205770	203698	240471	9	9	9	-
MW0191	29.5861	Pentadecanal-	Aldehyde	-	93.5581	1714.76	1715	2765-11-9	9	9	9	9	9	9	436138	365250	438515	9	9	9	C01948
MW0192	29.9645	(1R,1aR,2aS,5R,6R,6aS,7aS)-1,6,6a-trimethyldecahydro-1,2a-methanocyclopropa[b]naphthalen-5-ol	Terpenoids	Sesquiterpene	85.5144	1732.39	1431	860769-47-7	1.79291e+06	699155	355906	439234	250420	1.75745e+06	9.40799e+06	4.35314e+06	7970215	1.17544e+06	235480	580385	-
MW0193	30.1924	Heneicosane	Hydrocarbons	-	68.055	1743.02	2100	629-94-7	178069	102320	87866.9	167038	139761	493131	628179	404401	489761	951629	984910	947173	-
MW0194	30.272	4H-1-benzothiopyran-4-one, 2,3-dihydro-3-(hydroxymethylene)-	Ketone	-	61.6758	1746.73	1703	1000400-06-3	9	9	9	9	9	9	350709	314472	437920	50858.2	354193	39700.5	-
MW0195	30.5846	1-((1R,2R,3R)-2-(3-Isopropylfuran-2-yl)-3-methylcyclopentyl)ethanone	Heterocyclic compound	-	75.6615	1761.3	1588	1143-45-9	167531	89503.1	89509.1	197738	363079	304753	106796	84706.7	108192	110658	105914	77491.8	-
MW0196	30.8887	Di-epi-.alpha.-cedrene-(I)	Terpenoids	Sesquiterpene	61.5106	1775.48	1382	21996-77-0	301350	159838	115590	466928	431691	363578	216110	164084	180998	260015	225206	182981	-
MW0197	30.9193	Naphthalene, 1,6-dimethyl-4-(1-methylethyl)-	Terpenoids	Sesquiterpene	85.5109	1776.91	1674	483-78-3	9	9	9	125007	107074	145576	249999	174528	224106	109311	72492.8	54614.8	-
MW0198	31.7654	Menthol, 1'-(butyn-3-one-1-yl)-, (1S,2S,5R)-	Ketone	-	74.7301	1817.19	1639	1000156-95-3	215529	112115	129475	221002	347612	396292	132542	108598	132365	124304	126064	199535	-
MW0199	32.0069	Butanoic acid, 3-methyl-, 8-decene-4,6-diynyl ester, (Z)-	Ester	-	92.1195	1829.03	1832	126693-81-0	2.25071e+06	991329	871140	1.12431e+06	1.46745e+06	504517	1.16112e+06	570132	740052	947764	1.0795e+06	630187	-
MW0200	32.1355	Phytol, acetate	Alcohol	-	92.5041	1835.34	2223	1000375-01-4	617714	494705	617530	307138	495645	653823	238488	137164	209812	40119.8	38973.8	57768.6	-
MW0201	32.2252	2-Pentadecanone, 6,10,14-trimethyl-	Ketone	-	86.0806	1839.73	1844	502-69-2	9	9	9	377933	209224	832377	2.00848e+06	484624	1.45156e+06	1.04175e+06	468948	396790	-
MW0202	32.3809	Palmitoleic acid	Acid	-	84.5694	1847.37	1951	373-49-9	169202	78112.5	65597.3	132555	88696.5	187832	395158	101253	224061	360819	73502.5	54745.9	C08362
MW0203	32.7871	Acetic acid, 7-(1-hydroxymethyl-vinyl)-1,4a-dimethyl-3-oxo-2,3,4,4a,5,6,7,8-octahydronaphthalen-2-yl ester	Ester	-	72.2133	1867.28	2244	1000194-57-0	114159	115725	35918.3	54281.3	94854.6	50483.8	98302.6	61729.3	70014.3	117005	126112	9	-
MW0204	33.0614	Thiazol-2-amine, N-(3,4-dimethoxybenzyl)-	Amine	-	63.3942	1880.73	2082	13160-05-9	2.90183e+06	682878	1.19184e+06	2.88531e+06	3.97178e+06	5.13959e+06	1.47131e+06	844974	1.27549e+06	2.38356e+06	1.26718e+06	2.19196e+06	-
MW0205	33.1572	Methyl 5,11,14-eicosatrienoate	Ester	-	72.5891	1885.42	2300	1000336-40-2	96209.7	59829.4	57702.9	179108	165743	230059	65772.1	57085.3	51091.6	106557	92917	145795	-
MW0206	33.455	7,9-Di-tert-butyl-1-oxaspiro(4,5)deca-6,9-diene-2,8-dione	Heterocyclic compound	-	60.2276	1900.03	1923	82304-66-3	9	9	9	9	9	9	370080	264001	431708	47514.4	9	37784.4	-
MW0207	33.7416	Dodecanamide, N-(4-hydroxyphenyl)-	Amine	-	63.0037	1914.73	2508	103-98-0	16246.5	26152.3	26198.8	21785.5	23115	13456.4	15208.8	24468.9	25734.4	11671.5	8598.12	6845.45	-
MW0208	33.9026	Hexadecanoic acid, methyl ester	Ester	-	73.7723	1922.99	1926	112-39-0	260332	98716.9	80407	107152	101657	126179	341624	147122	249771	9	9	9	C16995
MW0209	35.2165	Benzoic acid, 3,5-dihydroxy-, methyl ester	Ester	-	74.0756	1990.4	1502	2150-44-9	53158.7	33448.7	27014	43818.6	49753.2	82379.7	107395	64017.3	84607.2	14513.9	10253.1	8770.79	-
MW0210	35.3127	(2,6,6-Trimethylcyclohex-1-enylmethanesulfonyl)benzene	Aromatics	-	80.9606	1995.33	2195	56691-74-8	128154	88869.8	231744	290282	486447	468562	126809	118807	133937	198027	139507	236373	-
MW0211	35.5619	3-Buten-2-one, 4-(2,5,6,6-tetramethyl-1-cyclohexen-1-yl)-	Ketone	-	71.944	2008.5	1551	79-70-9	729180	214485	1.17276e+06	1.21705e+06	1.94943e+06	4.07908e+06	1.04833e+06	928411	985695	3.68431e+06	1.68939e+06	4.33242e+06	-
MW0212	35.7973	Isopropyl palmitate	Ester	-	72.5266	2021.14	2023	142-91-6	66763	19742	16132.9	374169	253650	190111	108928	66034.1	99302.2	110574	92090.9	57708.3	-
MW0213	36.3682	(4aR,6aS,9R,11aR,11bR)-4,4,11b-trimethyl-8-methylenetetradecahydro-6a,9-methanocyclohepta[a]naphthalene	Terpenoids	Diterpenes	80.7229	2051.8	2041	562-28-7	9	9	9	45802.1	15283.6	10743.2	13135.6	7025.74	8759.14	10161.4	4317.27	3633.47	C06090

## Sheet: Table S6
Table S6. The list of 197 metabolites shared by different stages in this study
Index	Compound	S1	S2	S3	S4
MW0001	2-Pentenal, (E)-	TRUE	TRUE	TRUE	TRUE
MW0002	2-Penten-1-ol, (Z)-	TRUE	TRUE	TRUE	TRUE
MW0003	1-Octene	TRUE	TRUE	TRUE	TRUE
MW0005	2-Hexenal, (E)-	TRUE	TRUE	TRUE	TRUE
MW0006	4-Hexen-1-ol, (E)-	TRUE	TRUE	TRUE	TRUE
MW0007	2-Hexen-1-ol, (Z)-	TRUE	TRUE	TRUE	TRUE
MW0008	1-Hexanol	TRUE	TRUE	TRUE	TRUE
MW0009	Furan, 2-ethyl-	TRUE	TRUE	TRUE	TRUE
MW0010	Bicyclo[2.2.1]hept-2-ene, 1,7,7-trimethyl-	TRUE	TRUE	TRUE	TRUE
MW0011	Bicyclo[3.1.0]hex-2-ene, 2-methyl-5-(1-methylethyl)-	TRUE	TRUE	TRUE	TRUE
MW0012	(1R)-2,6,6-Trimethylbicyclo[3.1.1]hept-2-ene	TRUE	TRUE	TRUE	TRUE
MW0013	2-Propenoic acid, pentyl ester	TRUE	TRUE	TRUE	TRUE
MW0014	Camphene	TRUE	TRUE	TRUE	TRUE
MW0015	Cyclohexanecarboxaldehyde	TRUE	TRUE	TRUE	TRUE
MW0016	4-Hexen-3-one, 5-methyl-	TRUE	TRUE	TRUE	TRUE
MW0017	Benzaldehyde	TRUE	TRUE	TRUE	TRUE
MW0018	Cyclobutanecarboxylic acid, 3-methylbutyl ester	TRUE	TRUE	TRUE	TRUE
MW0019	Thiophene, 2-pentyl-	TRUE	TRUE	TRUE	TRUE
MW0020	1-Octen-3-ol	TRUE	TRUE	TRUE	TRUE
MW0021	Diethoxymethyl acetate	TRUE	TRUE	TRUE	TRUE
MW0022	Thiocyanic acid, 2-propenyl ester	TRUE	TRUE	TRUE	TRUE
MW0023	trans-3,4-Epoxyoctane	TRUE	TRUE	TRUE	TRUE
MW0024	.beta.-Myrcene	TRUE	TRUE	TRUE	TRUE
MW0025	1,3-Cyclopentadiene, 5,5-dimethyl-1-ethyl-	TRUE	TRUE	TRUE	TRUE
MW0026	7-Octen-2-ol	TRUE	TRUE	TRUE	TRUE
MW0027	3-Octanol	TRUE	TRUE	TRUE	TRUE
MW0028	3-Hexen-1-ol, acetate, (Z)-	TRUE	TRUE	TRUE	TRUE
MW0029	Benzene, 2-ethyl-1,4-dimethyl-	TRUE	TRUE	TRUE	TRUE
MW0030	.alpha.-Phellandrene	TRUE	TRUE	TRUE	TRUE
MW0031	2,4-Heptadienal, (E,E)-	TRUE	TRUE	TRUE	TRUE
MW0032	Cyclohexene, 1-methyl-4-(1-methylethylidene)-	TRUE	TRUE	TRUE	TRUE
MW0033	o-Cymene	TRUE	TRUE	TRUE	TRUE
MW0034	Limonene	TRUE	TRUE	TRUE	TRUE
MW0035	1,3-Cyclopentanedione, 2-acetyl-4-methyl-	TRUE	TRUE	TRUE	TRUE
MW0036	Benzyl alcohol	TRUE	TRUE	TRUE	TRUE
MW0037	Bicyclo[3.1.1]hept-2-ene, 3,6,6-trimethyl-	TRUE	TRUE	TRUE	TRUE
MW0038	Benzeneacetaldehyde	TRUE	TRUE	TRUE	TRUE
MW0039	.alpha.-Pinene	TRUE	TRUE	TRUE	TRUE
MW0040	4-Undecene, 3-methyl-, (Z)-	TRUE	TRUE	TRUE	TRUE
MW0041	.gamma.-Terpinene	TRUE	TRUE	TRUE	TRUE
MW0042	2H-Pyran-2-methanol, tetrahydro-	TRUE	TRUE	TRUE	TRUE
MW0043	3,5-Octadien-2-one	TRUE	TRUE	TRUE	TRUE
MW0044	2-Cyclohexen-1-ol, 1-methyl-4-(1-methylethyl)-, trans-	TRUE	TRUE	TRUE	TRUE
MW0045	Eucalyptol	TRUE	TRUE	TRUE	TRUE
MW0046	Formic acid, octyl ester	TRUE	TRUE	TRUE	TRUE
MW0047	Phenol, 2-methoxy-	TRUE	TRUE	TRUE	TRUE
MW0048	Bicyclo[3.1.0]hex-2-ene, 4,4,6,6-tetramethyl-	TRUE	TRUE	TRUE	TRUE
MW0049	trans-Linalool oxide (furanoid)	TRUE	TRUE	TRUE	TRUE
MW0050	Ethyl mandelate	TRUE	TRUE	TRUE	TRUE
MW0052	2-Hexanone, 6-bromo-	TRUE	TRUE	TRUE	TRUE
MW0053	Heptanoic acid, ethyl ester	TRUE	TRUE	TRUE	TRUE
MW0054	Filifolone	TRUE	TRUE	TRUE	TRUE
MW0055	Linalool	TRUE	TRUE	TRUE	TRUE
MW0056	(E)-2,6-Dimethylocta-3,7-diene-2,6-diol	TRUE	TRUE	TRUE	TRUE
MW0057	Cyclohexanol, 3,5-dimethyl-	TRUE	TRUE	TRUE	TRUE
MW0058	Phenylethyl Alcohol	TRUE	TRUE	TRUE	TRUE
MW0059	Chrysanthenone	TRUE	TRUE	TRUE	TRUE
MW0060	1,3,8-p-Menthatriene	TRUE	TRUE	TRUE	TRUE
MW0061	2,5-Furandione, 3-methyl-4-propyl-	TRUE	TRUE	TRUE	TRUE
MW0063	3,3-Dimethyl-6-methylenecyclohexene	TRUE	TRUE	TRUE	TRUE
MW0064	3H-1,2,4-Triazol-3-one, 1,2-dihydro-	TRUE	TRUE	TRUE	TRUE
MW0066	5-Isopropyl-3,3-dimethyl-2-methylene-2,3-dihydrofuran	TRUE	TRUE	TRUE	TRUE
MW0067	2-Nonenal, (E)-	TRUE	TRUE	TRUE	TRUE
MW0068	Pinocarvone	TRUE	TRUE	TRUE	TRUE
MW0069	Pyrimidine, 4-butyl-3,4-dihydro-5-methyl-	TRUE	TRUE	TRUE	TRUE
MW0070	4-Hexen-1-ol, 5-methyl-2-(1-methylethenyl)-, (R)-	TRUE	TRUE	TRUE	TRUE
MW0071	(-)-borneol	TRUE	TRUE	TRUE	TRUE
MW0072	3-Cyclohexen-1-ol, 4-methyl-1-(1-methylethyl)-, (R)-	TRUE	TRUE	TRUE	TRUE
MW0074	1-(5,6-Dimethyl-2-pyrazinyl)-3-methyl-1-butanol	TRUE	TRUE	TRUE	TRUE
MW0076	.alpha.-Terpineol	TRUE	TRUE	TRUE	TRUE
MW0077	3-Methylbenzothiophene	TRUE	TRUE	TRUE	TRUE
MW0078	Berbenone	TRUE	TRUE	TRUE	TRUE
MW0079	Lilac alcohol C	TRUE	TRUE	TRUE	TRUE
MW0080	Ethanone, 1-(1,3-dimethyl-3-cyclohexen-1-yl)-	TRUE	TRUE	TRUE	TRUE
MW0081	2-Thiophenecarboxaldehyde, 5-chloro-	TRUE	TRUE	TRUE	TRUE
MW0082	6-Octen-1-ol, 7-methyl-3-methylene-	TRUE	TRUE	TRUE	TRUE
MW0083	2,6-Octadien-1-ol, 3,7-dimethyl-, (Z)-	TRUE	TRUE	TRUE	TRUE
MW0084	Naphthalene, 1,2,3,4,4a,5,6,7-octahydro-4a-methyl-	TRUE	TRUE	TRUE	TRUE
MW0085	(E)-2,6-Dimethylocta-2,5,7-trien-4-one	TRUE	TRUE	TRUE	TRUE
MW0086	Benzaldehyde, 4-(1-methylethyl)-	TRUE	TRUE	TRUE	TRUE
MW0087	Ethanone, 1-(2-hydroxy-4-methoxyphenyl)-	TRUE	TRUE	TRUE	TRUE
MW0088	Thymoquinone	TRUE	TRUE	TRUE	TRUE
MW0089	3-Cyclohexen-1-one, 2-isopropyl-5-methyl-	TRUE	TRUE	TRUE	TRUE
MW0090	1H-Pyrrole-2,5-dione, 3-ethenyl-4-methyl-	TRUE	TRUE	TRUE	TRUE
MW0092	7,7-Dimethylbicyclo[4.1.0]hept-2-ene-3-carbaldehyde	TRUE	TRUE	TRUE	TRUE
MW0093	3,7-Nonadien-2-one, 8-methyl-, (E)-	TRUE	TRUE	TRUE	TRUE
MW0094	2-Cyclohexen-1-one, 3-methyl-6-(1-methylethenyl)-, (S)-	TRUE	TRUE	TRUE	TRUE
MW0095	Nonanoic acid	TRUE	TRUE	TRUE	TRUE
MW0096	1-Cyclohexene-1-carboxaldehyde, 4-(1-methylethenyl)-	TRUE	TRUE	TRUE	TRUE
MW0097	Bornyl acetate	TRUE	TRUE	TRUE	TRUE
MW0098	4-Acetoxy-3-methoxystyrene	TRUE	TRUE	TRUE	TRUE
MW0099	p-Isopropylbenzyl alcohol	TRUE	TRUE	TRUE	TRUE
MW0100	Thymol	TRUE	TRUE	TRUE	TRUE
MW0101	Ethanol, 2-(4-chlorophenyl)amino-	TRUE	TRUE	TRUE	TRUE
MW0102	(S)-(-)-(4-Isopropenyl-1-cyclohexenyl)methanol	TRUE	TRUE	TRUE	TRUE
MW0103	1-Cyclopentene-1-carboxylic acid, 2-methyl-3-vinyl-	TRUE	TRUE	TRUE	TRUE
MW0104	Tricyclo[2.2.1.0(2,6)]heptane-3-methanol, 2,3-dimethyl-	TRUE	TRUE	TRUE	TRUE
MW0105	Bicyclo[3.1.1]hept-2-ene-2-ethanol, 6,6-dimethyl-, (1R)-	TRUE	TRUE	TRUE	TRUE
MW0106	Geranic acid	TRUE	TRUE	TRUE	TRUE
MW0107	Dodecane, 1-iodo-	TRUE	TRUE	TRUE	TRUE
MW0108	(1R,3aS,8aS)-1,4,4,6-Tetramethyl-1,2,3,3a,4,5,7,8-octahydrocyclopenta[c]pentalene	TRUE	TRUE	TRUE	TRUE
MW0109	4-(2', 4', 4'-trimethyl-yciclo[4.1.0]hept-2'-en-3'-yl)-3-buten-2-one	TRUE	TRUE	TRUE	TRUE
MW0110	2-Cyclohexen-1-one, 3-methyl-6-(1-methylethylidene)-	TRUE	TRUE	TRUE	TRUE
MW0111	7-Oxabicyclo[4.1.0]heptane, 1-methyl-4-(2-methyloxiranyl)-	TRUE	TRUE	TRUE	TRUE
MW0112	Naphthalene, 1-isocyano-	TRUE	TRUE	TRUE	TRUE
MW0113	1R,4R,7R,11R-1,3,4,7-Tetramethyltricyclo[5.3.1.0(4,11)]undec-2-ene	TRUE	TRUE	TRUE	TRUE
MW0114	Eugenol	TRUE	TRUE	TRUE	TRUE
MW0115	Clovene	TRUE	TRUE	TRUE	TRUE
MW0116	1S,2S,5R-1,4,4-Trimethyltricyclo[6.3.1.0(2,5)]dodec-8(9)-ene	TRUE	TRUE	TRUE	TRUE
MW0117	2,4-Quinolinediol	TRUE	TRUE	TRUE	TRUE
MW0118	1,3a,4,5a-Tetramethyl-1,2,3,3a,5a,6,7,8-octahydrocyclopenta[c]pentalene	TRUE	TRUE	TRUE	TRUE
MW0119	9H-Fluorene, 1,9-dimethyl-	TRUE	TRUE	TRUE	TRUE
MW0120	Cyclopentanecarbonitrile, 3-(1-methylethylidene)-	TRUE	TRUE	TRUE	TRUE
MW0121	4-Isopropyl-1,6-dimethyl-1,2,3,7,8,8a-hexahydronaphthalene	TRUE	TRUE	TRUE	TRUE
MW0122	Benzene, 1,4-dimethoxy-2-methyl-5-isopropyl-	TRUE	TRUE	TRUE	TRUE
MW0123	Tricyclo[3.3.1.1(3,7)]decane, 2-nitro-	TRUE	TRUE	TRUE	TRUE
MW0124	4,7,7-Trimethylbicyclo[4.1.0]hept-3-en-2-one	TRUE	TRUE	TRUE	TRUE
MW0125	Caryophyllene	TRUE	TRUE	TRUE	TRUE
MW0126	10,10-Dimethyl-2,6-dimethylenebicyclo[7.2.0]undecane	TRUE	TRUE	TRUE	TRUE
MW0127	.alpha.-Guaiene	TRUE	TRUE	TRUE	TRUE
MW0128	γ-Gurjunene	TRUE	TRUE	TRUE	TRUE
MW0129	.gamma.-Muurolene	TRUE	TRUE	TRUE	TRUE
MW0130	5H-Oxazolo[3,2-a]pyridine-8-carbonitrile, 6-ethyl-2,3-dihydro-2,7-dimethyl-5-oxo-	TRUE	TRUE	TRUE	TRUE
MW0131	2,2'-Isopropylidenebis(5-methylfuran)	TRUE	TRUE	TRUE	TRUE
MW0132	Benzaldehyde diethylacetal	TRUE	TRUE	TRUE	TRUE
MW0133	1,4,7,-Cycloundecatriene, 1,5,9,9-tetramethyl-, Z,Z,Z-	TRUE	TRUE	TRUE	TRUE
MW0134	Alloaromadendrene	TRUE	TRUE	TRUE	TRUE
MW0135	.beta.-Bisabolene	TRUE	TRUE	TRUE	TRUE
MW0136	2-Isopropenyl-4a,8-dimethyl-1,2,3,4,4a,5,6,7-octahydronaphthalene	TRUE	TRUE	TRUE	TRUE
MW0137	3-Buten-2-one, 4-(2,6,6-trimethyl-1-cyclohexen-1-yl)-	TRUE	TRUE	TRUE	TRUE
MW0138	4',6'-Dihydroxy-2',3'-dimethylacetophenone	TRUE	TRUE	TRUE	TRUE
MW0139	(1S,1aS,1bR,4S,5S,5aS,6aR)-1a,1b,4,5a-Tetramethyldecahydro-1,5-methanocyclopropa[a]indene	TRUE	TRUE	TRUE	TRUE
MW0140	Isocaryophillene	TRUE	TRUE	TRUE	TRUE
MW0141	Ethyl 2-hydroxybenzyl sulfone	TRUE	TRUE	TRUE	TRUE
MW0142	Phenol, 2-bromo-4-methoxy-	TRUE	TRUE	TRUE	TRUE
MW0143	Naphthalene, decahydro-4a-methyl-1-methylene-7-(1-methylethenyl)-, [4aR-(4a.alpha.,7.alpha.,8a.beta.)]-	TRUE	TRUE	TRUE	TRUE
MW0144	Naphthalene, decahydro-4a-methyl-1-methylene-7-(1-methylethylidene)-, (4aR-trans)-	TRUE	TRUE	TRUE	TRUE
MW0145	Pentadecane	TRUE	TRUE	TRUE	TRUE
MW0146	α-Bulnesene	TRUE	TRUE	TRUE	TRUE
MW0147	Cyclohexanone, 3-ethenyl-3-methyl-2-(1-methylethenyl)-6-(1-methylethyl)-, (2S,3S,6S)-	TRUE	TRUE	TRUE	TRUE
MW0148	Naphthalene, 1,2,3,4,4a,5,6,8a-octahydro-7-methyl-4-methylene-1-(1-methylethyl)-, (1.alpha.,4a.beta.,8a.alpha.)-	TRUE	TRUE	TRUE	TRUE
MW0149	1-Isopropyl-4,7-dimethyl-1,2,3,5,6,8a-hexahydronaphthalene	TRUE	TRUE	TRUE	TRUE
MW0150	Naphthalene, 1,2,3,4-tetrahydro-1,6-dimethyl-4-(1-methylethyl)-, (1S-cis)-	TRUE	TRUE	TRUE	TRUE
MW0151	2(4H)-Benzofuranone, 5,6,7,7a-tetrahydro-4,4,7a-trimethyl-, (R)-	TRUE	TRUE	TRUE	TRUE
MW0152	3H-3a,7-Methanoazulene, 2,4,5,6,7,8-hexahydro-1,4,9,9-tetramethyl-, [3aR-(3a.alpha.,4.beta.,7.alpha.)]-	TRUE	TRUE	TRUE	TRUE
MW0153	2-Acetyl-3,5-dimethylbenzo(b)thiophene	TRUE	TRUE	TRUE	TRUE
MW0154	Naphthalene, 1,2,4a,5,6,8a-hexahydro-4,7-dimethyl-1-(1-methylethyl)-,[1R-(1.alpha.,4a.alpha.,8a.alpha.)]-	TRUE	TRUE	TRUE	TRUE
MW0155	.alpha.-Calacorene	TRUE	TRUE	TRUE	TRUE
MW0156	Naphthalene, 1,2,3,4,4a,5,6,8a-octahydro-4a,8-dimethyl-2-(1-methylethylidene)-, (4aR-trans)-	TRUE	TRUE	TRUE	TRUE
MW0157	Cyclohexanemethanol, 4-ethenyl-.alpha.,.alpha.,4-trimethyl-3-(1-methylethenyl)-, [1R-(1.alpha.,3.alpha.,4.beta.)]-	TRUE	TRUE	TRUE	TRUE
MW0158	Phenol, 2,6-bis(1,1-dimethylethyl)-4-methyl-, methylcarbamate	TRUE	TRUE	TRUE	TRUE
MW0159	(1R,3E,7E,11R)-1,5,5,8-Tetramethyl-12-oxabicyclo[9.1.0]dodeca-3,7-diene	TRUE	TRUE	TRUE	TRUE
MW0160	Isobutyric acid, 2-propylphenyl ester	TRUE	TRUE	TRUE	TRUE
MW0161	1,6,10-Dodecatrien-3-ol, 3,7,11-trimethyl-, (E)-	TRUE	TRUE	TRUE	TRUE
MW0162	4-Isopropyl-6-methyl-1-methylene-1,2,3,4-tetrahydronaphthalene	TRUE	TRUE	TRUE	TRUE
MW0163	Butanoic acid, 2-methyl-, 3,7-dimethyl-2,6-octadienyl ester, (E)-	TRUE	TRUE	TRUE	TRUE
MW0164	4aH-Cycloprop[e]azulen-4a-ol, decahydro-1,1,4,7-tetramethyl-, [1aR-(1a.alpha.,4.beta.,4a.beta.,7.alpha.,7a.beta.,7b.alpha.)]-	TRUE	TRUE	TRUE	TRUE
MW0165	Farnesol, acetate	TRUE	TRUE	TRUE	TRUE
MW0166	Butanoic acid, 2-methyl-, 3,7-dimethyl-2,6-octadienyl ester, (Z)-	TRUE	TRUE	TRUE	TRUE
MW0167	Benzene, 1-methoxy-4-phenoxy-	TRUE	TRUE	TRUE	TRUE
MW0168	Caryophyllene oxide	TRUE	TRUE	TRUE	TRUE
MW0169	Guaiol	TRUE	TRUE	TRUE	TRUE
MW0170	Linalyl acetate	TRUE	TRUE	TRUE	TRUE
MW0171	Ledol	TRUE	TRUE	TRUE	TRUE
MW0172	3,6-Dimethyl-4H-furo[3,2-c]pyran-4-one	TRUE	TRUE	TRUE	TRUE
MW0173	Acetic acid, [(1-thioxoethyl)thio]-	TRUE	TRUE	TRUE	TRUE
MW0174	2-Naphthalenemethanol, 2,3,4,4a,5,6,7,8-octahydro-.alpha.,.alpha.,4a,8-tetramethyl-, [2R-(2.alpha.,4a.beta.,8.beta.)]-	TRUE	TRUE	TRUE	TRUE
MW0175	2,6-Bis(1,1-dimethylethyl)-4-(1-oxopropyl)phenol	TRUE	TRUE	TRUE	TRUE
MW0176	2-Naphthalenemethanol, 1,2,3,4,4a,5,6,7-octahydro-.alpha.,.alpha.,4a,8-tetramethyl-, (2R-cis)-	TRUE	TRUE	TRUE	TRUE
MW0177	1,3-Benzenediol, O-methoxyacetyl-O'-(2-trifluoromethylbenzoyl)-	TRUE	TRUE	TRUE	TRUE
MW0178	4-Fluorobenzoic acid, 2-(1-adamantyl)ethyl ester	TRUE	TRUE	TRUE	TRUE
MW0179	Benzeneacetic acid, .alpha.-cyclopentyl-	TRUE	TRUE	TRUE	TRUE
MW0180	11,11-Dimethyl-4,8-dimethylenebicyclo[7.2.0]undecan-3-ol	TRUE	TRUE	TRUE	TRUE
MW0181	5-Propoxy-2,2'-bipyridyl	TRUE	TRUE	TRUE	TRUE
MW0182	.beta.-Guaiene	TRUE	TRUE	TRUE	TRUE
MW0183	Butane, 1,1'-oxybis[4-chloro-	TRUE	TRUE	TRUE	TRUE
MW0184	2-Naphthalenemethanol, 1,2,3,4,4a,5,6,8a-octahydro-.alpha.,.alpha.,4a,8-tetramethyl-, [2R-(2.alpha.,4a.alpha.,8a.beta.)]-	TRUE	TRUE	TRUE	TRUE
MW0185	2-(4a,8-dimethyl-2,3,4,5,6,7-hexahydro-1H-naphthalen-2-yl)propan-2-ol	TRUE	TRUE	TRUE	TRUE
MW0186	Neointermedeol	TRUE	TRUE	TRUE	TRUE
MW0187	Xanthoxylin	TRUE	TRUE	TRUE	TRUE
MW0188	8-Isopropyl-2,5-dimethyl-1,2,3,4-tetrahydronaphthalene	TRUE	TRUE	TRUE	TRUE
MW0192	(1R,1aR,2aS,5R,6R,6aS,7aS)-1,6,6a-trimethyldecahydro-1,2a-methanocyclopropa[b]naphthalen-5-ol	TRUE	TRUE	TRUE	TRUE
MW0193	Heneicosane	TRUE	TRUE	TRUE	TRUE
MW0195	1-((1R,2R,3R)-2-(3-Isopropylfuran-2-yl)-3-methylcyclopentyl)ethanone	TRUE	TRUE	TRUE	TRUE
MW0196	Di-epi-.alpha.-cedrene-(I)	TRUE	TRUE	TRUE	TRUE
MW0198	Menthol, 1'-(butyn-3-one-1-yl)-, (1S,2S,5R)-	TRUE	TRUE	TRUE	TRUE
MW0199	Butanoic acid, 3-methyl-, 8-decene-4,6-diynyl ester, (Z)-	TRUE	TRUE	TRUE	TRUE
MW0200	Phytol, acetate	TRUE	TRUE	TRUE	TRUE
MW0202	Palmitoleic acid	TRUE	TRUE	TRUE	TRUE
MW0203	Acetic acid, 7-(1-hydroxymethyl-vinyl)-1,4a-dimethyl-3-oxo-2,3,4,4a,5,6,7,8-octahydronaphthalen-2-yl ester	TRUE	TRUE	TRUE	TRUE
MW0204	Thiazol-2-amine, N-(3,4-dimethoxybenzyl)-	TRUE	TRUE	TRUE	TRUE
MW0205	Methyl 5,11,14-eicosatrienoate	TRUE	TRUE	TRUE	TRUE
MW0207	Dodecanamide, N-(4-hydroxyphenyl)-	TRUE	TRUE	TRUE	TRUE
MW0209	Benzoic acid, 3,5-dihydroxy-, methyl ester	TRUE	TRUE	TRUE	TRUE
MW0210	(2,6,6-Trimethylcyclohex-1-enylmethanesulfonyl)benzene	TRUE	TRUE	TRUE	TRUE
MW0211	3-Buten-2-one, 4-(2,5,6,6-tetramethyl-1-cyclohexen-1-yl)-	TRUE	TRUE	TRUE	TRUE
MW0212	Isopropyl palmitate	TRUE	TRUE	TRUE	TRUE
NOTE: TRUE: Detected; FALSE: Not detected.

## Sheet: Table S7
Table S7. List of the 16 stage-dependent metabolites in this study
Index	Compound	S1	S2	S3	S4
MW0191	Pentadecanal-	FALSE	FALSE	TRUE	FALSE
MW0190	Cyclohexanol, 3-ethenyl-3-methyl-2-(1-methylethenyl)-6-(1-methylethyl)-, [1R-(1.alpha.,2.alpha.,3.beta.,6.alpha.)]-	FALSE	FALSE	TRUE	FALSE
MW0065	(-)-camphor	FALSE	FALSE	TRUE	TRUE
MW0194	4H-1-benzothiopyran-4-one, 2,3-dihydro-3-(hydroxymethylene)-	FALSE	FALSE	TRUE	TRUE
MW0206	7,9-Di-tert-butyl-1-oxaspiro(4,5)deca-6,9-diene-2,8-dione	FALSE	FALSE	TRUE	TRUE
MW0051	Benzene, 1-methyl-3-(1-methylethenyl)-	FALSE	FALSE	TRUE	TRUE
MW0075	Methyl salicylate	FALSE	FALSE	TRUE	TRUE
MW0201	2-Pentadecanone, 6,10,14-trimethyl-	FALSE	TRUE	TRUE	TRUE
MW0091	.alpha.-Thujenal	FALSE	TRUE	TRUE	TRUE
MW0197	Naphthalene, 1,6-dimethyl-4-(1-methylethyl)-	FALSE	TRUE	TRUE	TRUE
MW0213	(4aR,6aS,9R,11aR,11bR)-4,4,11b-trimethyl-8-methylenetetradecahydro-6a,9-methanocyclohepta[a]naphthalene	FALSE	TRUE	TRUE	TRUE
MW0073	1-Pentanone, 1-(4-methylphenyl)-	TRUE	FALSE	TRUE	TRUE
MW0062	3-Amino-4-pyrazolecarbonitrile	TRUE	TRUE	TRUE	FALSE
MW0189	Heptadecane	TRUE	TRUE	TRUE	FALSE
MW0208	Hexadecanoic acid, methyl ester	TRUE	TRUE	TRUE	FALSE
MW0004	Isopropenyl ethyl ketone	TRUE	TRUE	TRUE	FALSE
NOTE: TRUE: Detected; FALSE: Not detected.

## Sheet: Table S8
Table S8. The abundance variation of 213 metabolites in this study
Index	Compound	S1_vs_S2	S2_vs_S3	S3_vs_S4
MW0001	2-Pentenal, (E)-	insig	insig	insig
MW0002	2-Penten-1-ol, (Z)-	insig	insig	insig
MW0003	1-Octene	insig	insig	down
MW0004	Isopropenyl ethyl ketone	insig	insig	down
MW0005	2-Hexenal, (E)-	insig	insig	insig
MW0006	4-Hexen-1-ol, (E)-	insig	insig	insig
MW0007	2-Hexen-1-ol, (Z)-	insig	insig	insig
MW0008	1-Hexanol	insig	insig	insig
MW0009	Furan, 2-ethyl-	down	insig	down
MW0010	Bicyclo[2.2.1]hept-2-ene, 1,7,7-trimethyl-	insig	insig	insig
MW0011	Bicyclo[3.1.0]hex-2-ene, 2-methyl-5-(1-methylethyl)-	insig	insig	insig
MW0012	(1R)-2,6,6-Trimethylbicyclo[3.1.1]hept-2-ene	insig	insig	insig
MW0013	2-Propenoic acid, pentyl ester	insig	insig	up
MW0014	Camphene	insig	insig	insig
MW0015	Cyclohexanecarboxaldehyde	up	down	insig
MW0016	4-Hexen-3-one, 5-methyl-	down	insig	insig
MW0017	Benzaldehyde	insig	insig	insig
MW0018	Cyclobutanecarboxylic acid, 3-methylbutyl ester	insig	insig	insig
MW0019	Thiophene, 2-pentyl-	insig	insig	insig
MW0020	1-Octen-3-ol	insig	insig	insig
MW0021	Diethoxymethyl acetate	up	insig	insig
MW0022	Thiocyanic acid, 2-propenyl ester	insig	insig	insig
MW0023	trans-3,4-Epoxyoctane	up	insig	insig
MW0024	.beta.-Myrcene	up	insig	insig
MW0025	1,3-Cyclopentadiene, 5,5-dimethyl-1-ethyl-	up	insig	insig
MW0026	7-Octen-2-ol	insig	insig	insig
MW0027	3-Octanol	up	insig	down
MW0028	3-Hexen-1-ol, acetate, (Z)-	insig	insig	insig
MW0029	Benzene, 2-ethyl-1,4-dimethyl-	up	insig	down
MW0030	.alpha.-Phellandrene	insig	insig	insig
MW0031	2,4-Heptadienal, (E,E)-	insig	insig	insig
MW0032	Cyclohexene, 1-methyl-4-(1-methylethylidene)-	insig	insig	insig
MW0033	o-Cymene	up	insig	insig
MW0034	Limonene	insig	insig	insig
MW0035	1,3-Cyclopentanedione, 2-acetyl-4-methyl-	insig	insig	insig
MW0036	Benzyl alcohol	up	down	insig
MW0037	Bicyclo[3.1.1]hept-2-ene, 3,6,6-trimethyl-	insig	insig	insig
MW0038	Benzeneacetaldehyde	up	insig	insig
MW0039	.alpha.-Pinene	insig	insig	insig
MW0040	4-Undecene, 3-methyl-, (Z)-	insig	insig	insig
MW0041	.gamma.-Terpinene	insig	insig	insig
MW0042	2H-Pyran-2-methanol, tetrahydro-	insig	insig	insig
MW0043	3,5-Octadien-2-one	insig	insig	insig
MW0044	2-Cyclohexen-1-ol, 1-methyl-4-(1-methylethyl)-, trans-	insig	insig	down
MW0045	Eucalyptol	insig	insig	insig
MW0046	Formic acid, octyl ester	insig	insig	insig
MW0047	Phenol, 2-methoxy-	insig	insig	insig
MW0048	Bicyclo[3.1.0]hex-2-ene, 4,4,6,6-tetramethyl-	down	insig	up
MW0049	trans-Linalool oxide (furanoid)	up	insig	insig
MW0050	Ethyl mandelate	insig	insig	insig
MW0051	Benzene, 1-methyl-3-(1-methylethenyl)-	#N/A	up	up
MW0052	2-Hexanone, 6-bromo-	insig	insig	insig
MW0053	Heptanoic acid, ethyl ester	insig	insig	down
MW0054	Filifolone	insig	insig	insig
MW0055	Linalool	insig	insig	insig
MW0056	(E)-2,6-Dimethylocta-3,7-diene-2,6-diol	up	insig	insig
MW0057	Cyclohexanol, 3,5-dimethyl-	insig	insig	insig
MW0058	Phenylethyl Alcohol	insig	insig	down
MW0059	Chrysanthenone	insig	insig	up
MW0060	1,3,8-p-Menthatriene	insig	insig	insig
MW0061	2,5-Furandione, 3-methyl-4-propyl-	up	insig	insig
MW0062	3-Amino-4-pyrazolecarbonitrile	insig	insig	down
MW0063	3,3-Dimethyl-6-methylenecyclohexene	insig	insig	insig
MW0064	3H-1,2,4-Triazol-3-one, 1,2-dihydro-	insig	insig	insig
MW0065	(-)-camphor	#N/A	up	insig
MW0066	5-Isopropyl-3,3-dimethyl-2-methylene-2,3-dihydrofuran	insig	insig	insig
MW0067	2-Nonenal, (E)-	insig	insig	insig
MW0068	Pinocarvone	up	insig	insig
MW0069	Pyrimidine, 4-butyl-3,4-dihydro-5-methyl-	insig	insig	down
MW0070	4-Hexen-1-ol, 5-methyl-2-(1-methylethenyl)-, (R)-	insig	insig	insig
MW0071	(-)-borneol	down	insig	insig
MW0072	3-Cyclohexen-1-ol, 4-methyl-1-(1-methylethyl)-, (R)-	insig	insig	insig
MW0073	1-Pentanone, 1-(4-methylphenyl)-	down	up	insig
MW0074	1-(5,6-Dimethyl-2-pyrazinyl)-3-methyl-1-butanol	insig	down	insig
MW0075	Methyl salicylate	#N/A	up	up
MW0076	.alpha.-Terpineol	insig	insig	insig
MW0077	3-Methylbenzothiophene	insig	insig	insig
MW0078	Berbenone	insig	insig	insig
MW0079	Lilac alcohol C	insig	insig	insig
MW0080	Ethanone, 1-(1,3-dimethyl-3-cyclohexen-1-yl)-	up	insig	insig
MW0081	2-Thiophenecarboxaldehyde, 5-chloro-	down	insig	down
MW0082	6-Octen-1-ol, 7-methyl-3-methylene-	insig	insig	insig
MW0083	2,6-Octadien-1-ol, 3,7-dimethyl-, (Z)-	insig	down	insig
MW0084	Naphthalene, 1,2,3,4,4a,5,6,7-octahydro-4a-methyl-	down	down	insig
MW0085	(E)-2,6-Dimethylocta-2,5,7-trien-4-one	insig	insig	down
MW0086	Benzaldehyde, 4-(1-methylethyl)-	insig	insig	insig
MW0087	Ethanone, 1-(2-hydroxy-4-methoxyphenyl)-	insig	down	insig
MW0088	Thymoquinone	insig	down	insig
MW0089	3-Cyclohexen-1-one, 2-isopropyl-5-methyl-	insig	down	insig
MW0090	1H-Pyrrole-2,5-dione, 3-ethenyl-4-methyl-	insig	insig	insig
MW0091	.alpha.-Thujenal	insig	insig	insig
MW0092	7,7-Dimethylbicyclo[4.1.0]hept-2-ene-3-carbaldehyde	up	down	insig
MW0093	3,7-Nonadien-2-one, 8-methyl-, (E)-	up	down	insig
MW0094	2-Cyclohexen-1-one, 3-methyl-6-(1-methylethenyl)-, (S)-	down	insig	insig
MW0095	Nonanoic acid	insig	insig	insig
MW0096	1-Cyclohexene-1-carboxaldehyde, 4-(1-methylethenyl)-	insig	insig	insig
MW0097	Bornyl acetate	insig	insig	insig
MW0098	4-Acetoxy-3-methoxystyrene	insig	down	insig
MW0099	p-Isopropylbenzyl alcohol	insig	insig	insig
MW0100	Thymol	insig	insig	insig
MW0101	Ethanol, 2-(4-chlorophenyl)amino-	insig	down	insig
MW0102	(S)-(-)-(4-Isopropenyl-1-cyclohexenyl)methanol	up	down	insig
MW0103	1-Cyclopentene-1-carboxylic acid, 2-methyl-3-vinyl-	insig	insig	insig
MW0104	Tricyclo[2.2.1.0(2,6)]heptane-3-methanol, 2,3-dimethyl-	up	down	insig
MW0105	Bicyclo[3.1.1]hept-2-ene-2-ethanol, 6,6-dimethyl-, (1R)-	up	insig	insig
MW0106	Geranic acid	insig	insig	insig
MW0107	Dodecane, 1-iodo-	insig	insig	insig
MW0108	(1R,3aS,8aS)-1,4,4,6-Tetramethyl-1,2,3,3a,4,5,7,8-octahydrocyclopenta[c]pentalene	insig	up	insig
MW0109	4-(2', 4', 4'-trimethyl-yciclo[4.1.0]hept-2'-en-3'-yl)-3-buten-2-one	insig	insig	insig
MW0110	2-Cyclohexen-1-one, 3-methyl-6-(1-methylethylidene)-	insig	insig	down
MW0111	7-Oxabicyclo[4.1.0]heptane, 1-methyl-4-(2-methyloxiranyl)-	insig	insig	insig
MW0112	Naphthalene, 1-isocyano-	insig	insig	down
MW0113	1R,4R,7R,11R-1,3,4,7-Tetramethyltricyclo[5.3.1.0(4,11)]undec-2-ene	insig	insig	insig
MW0114	Eugenol	insig	insig	insig
MW0115	Clovene	insig	insig	up
MW0116	1S,2S,5R-1,4,4-Trimethyltricyclo[6.3.1.0(2,5)]dodec-8(9)-ene	insig	insig	insig
MW0117	2,4-Quinolinediol	insig	down	insig
MW0118	1,3a,4,5a-Tetramethyl-1,2,3,3a,5a,6,7,8-octahydrocyclopenta[c]pentalene	up	insig	insig
MW0119	9H-Fluorene, 1,9-dimethyl-	insig	down	insig
MW0120	Cyclopentanecarbonitrile, 3-(1-methylethylidene)-	insig	insig	down
MW0121	4-Isopropyl-1,6-dimethyl-1,2,3,7,8,8a-hexahydronaphthalene	up	down	insig
MW0122	Benzene, 1,4-dimethoxy-2-methyl-5-isopropyl-	up	down	insig
MW0123	Tricyclo[3.3.1.1(3,7)]decane, 2-nitro-	insig	insig	down
MW0124	4,7,7-Trimethylbicyclo[4.1.0]hept-3-en-2-one	insig	insig	insig
MW0125	Caryophyllene	insig	insig	insig
MW0126	10,10-Dimethyl-2,6-dimethylenebicyclo[7.2.0]undecane	insig	insig	insig
MW0127	.alpha.-Guaiene	insig	down	up
MW0128	γ-Gurjunene	insig	insig	insig
MW0129	.gamma.-Muurolene	insig	down	insig
MW0130	5H-Oxazolo[3,2-a]pyridine-8-carbonitrile, 6-ethyl-2,3-dihydro-2,7-dimethyl-5-oxo-	insig	insig	insig
MW0131	2,2'-Isopropylidenebis(5-methylfuran)	insig	insig	insig
MW0132	Benzaldehyde diethylacetal	insig	insig	insig
MW0133	1,4,7,-Cycloundecatriene, 1,5,9,9-tetramethyl-, Z,Z,Z-	up	down	insig
MW0134	Alloaromadendrene	up	down	insig
MW0135	.beta.-Bisabolene	insig	down	insig
MW0136	2-Isopropenyl-4a,8-dimethyl-1,2,3,4,4a,5,6,7-octahydronaphthalene	insig	down	insig
MW0137	3-Buten-2-one, 4-(2,6,6-trimethyl-1-cyclohexen-1-yl)-	insig	down	insig
MW0138	4',6'-Dihydroxy-2',3'-dimethylacetophenone	insig	insig	down
MW0139	(1S,1aS,1bR,4S,5S,5aS,6aR)-1a,1b,4,5a-Tetramethyldecahydro-1,5-methanocyclopropa[a]indene	down	insig	insig
MW0140	Isocaryophillene	insig	insig	down
MW0141	Ethyl 2-hydroxybenzyl sulfone	insig	down	insig
MW0142	Phenol, 2-bromo-4-methoxy-	insig	insig	insig
MW0143	Naphthalene, decahydro-4a-methyl-1-methylene-7-(1-methylethenyl)-, [4aR-(4a.alpha.,7.alpha.,8a.beta.)]-	insig	insig	insig
MW0144	Naphthalene, decahydro-4a-methyl-1-methylene-7-(1-methylethylidene)-, (4aR-trans)-	up	down	insig
MW0145	Pentadecane	insig	insig	insig
MW0146	α-Bulnesene	insig	insig	insig
MW0147	Cyclohexanone, 3-ethenyl-3-methyl-2-(1-methylethenyl)-6-(1-methylethyl)-, (2S,3S,6S)-	insig	insig	insig
MW0148	Naphthalene, 1,2,3,4,4a,5,6,8a-octahydro-7-methyl-4-methylene-1-(1-methylethyl)-, (1.alpha.,4a.beta.,8a.alpha.)-	insig	insig	insig
MW0149	1-Isopropyl-4,7-dimethyl-1,2,3,5,6,8a-hexahydronaphthalene	up	insig	insig
MW0150	Naphthalene, 1,2,3,4-tetrahydro-1,6-dimethyl-4-(1-methylethyl)-, (1S-cis)-	insig	insig	insig
MW0151	2(4H)-Benzofuranone, 5,6,7,7a-tetrahydro-4,4,7a-trimethyl-, (R)-	insig	insig	insig
MW0152	3H-3a,7-Methanoazulene, 2,4,5,6,7,8-hexahydro-1,4,9,9-tetramethyl-, [3aR-(3a.alpha.,4.beta.,7.alpha.)]-	insig	insig	down
MW0153	2-Acetyl-3,5-dimethylbenzo(b)thiophene	up	insig	insig
MW0154	Naphthalene, 1,2,4a,5,6,8a-hexahydro-4,7-dimethyl-1-(1-methylethyl)-,[1R-(1.alpha.,4a.alpha.,8a.alpha.)]-	up	insig	insig
MW0155	.alpha.-Calacorene	insig	insig	insig
MW0156	Naphthalene, 1,2,3,4,4a,5,6,8a-octahydro-4a,8-dimethyl-2-(1-methylethylidene)-, (4aR-trans)-	insig	insig	insig
MW0157	Cyclohexanemethanol, 4-ethenyl-.alpha.,.alpha.,4-trimethyl-3-(1-methylethenyl)-, [1R-(1.alpha.,3.alpha.,4.beta.)]-	insig	insig	insig
MW0158	Phenol, 2,6-bis(1,1-dimethylethyl)-4-methyl-, methylcarbamate	insig	insig	insig
MW0159	(1R,3E,7E,11R)-1,5,5,8-Tetramethyl-12-oxabicyclo[9.1.0]dodeca-3,7-diene	insig	insig	insig
MW0160	Isobutyric acid, 2-propylphenyl ester	insig	insig	up
MW0161	1,6,10-Dodecatrien-3-ol, 3,7,11-trimethyl-, (E)-	insig	down	insig
MW0162	4-Isopropyl-6-methyl-1-methylene-1,2,3,4-tetrahydronaphthalene	insig	down	insig
MW0163	Butanoic acid, 2-methyl-, 3,7-dimethyl-2,6-octadienyl ester, (E)-	insig	insig	insig
MW0164	4aH-Cycloprop[e]azulen-4a-ol, decahydro-1,1,4,7-tetramethyl-, [1aR-(1a.alpha.,4.beta.,4a.beta.,7.alpha.,7a.beta.,7b.alpha.)]-	insig	insig	insig
MW0165	Farnesol, acetate	insig	down	insig
MW0166	Butanoic acid, 2-methyl-, 3,7-dimethyl-2,6-octadienyl ester, (Z)-	insig	insig	insig
MW0167	Benzene, 1-methoxy-4-phenoxy-	insig	insig	insig
MW0168	Caryophyllene oxide	insig	insig	insig
MW0169	Guaiol	insig	insig	up
MW0170	Linalyl acetate	insig	insig	insig
MW0171	Ledol	insig	down	insig
MW0172	3,6-Dimethyl-4H-furo[3,2-c]pyran-4-one	insig	down	insig
MW0173	Acetic acid, [(1-thioxoethyl)thio]-	insig	down	insig
MW0174	2-Naphthalenemethanol, 2,3,4,4a,5,6,7,8-octahydro-.alpha.,.alpha.,4a,8-tetramethyl-, [2R-(2.alpha.,4a.beta.,8.beta.)]-	insig	insig	insig
MW0175	2,6-Bis(1,1-dimethylethyl)-4-(1-oxopropyl)phenol	insig	insig	insig
MW0176	2-Naphthalenemethanol, 1,2,3,4,4a,5,6,7-octahydro-.alpha.,.alpha.,4a,8-tetramethyl-, (2R-cis)-	insig	insig	insig
MW0177	1,3-Benzenediol, O-methoxyacetyl-O'-(2-trifluoromethylbenzoyl)-	up	down	insig
MW0178	4-Fluorobenzoic acid, 2-(1-adamantyl)ethyl ester	insig	insig	insig
MW0179	Benzeneacetic acid, .alpha.-cyclopentyl-	insig	down	insig
MW0180	11,11-Dimethyl-4,8-dimethylenebicyclo[7.2.0]undecan-3-ol	insig	down	insig
MW0181	5-Propoxy-2,2'-bipyridyl	insig	down	insig
MW0182	.beta.-Guaiene	insig	insig	insig
MW0183	Butane, 1,1'-oxybis[4-chloro-	insig	insig	insig
MW0184	2-Naphthalenemethanol, 1,2,3,4,4a,5,6,8a-octahydro-.alpha.,.alpha.,4a,8-tetramethyl-, [2R-(2.alpha.,4a.alpha.,8a.beta.)]-	insig	down	insig
MW0185	2-(4a,8-dimethyl-2,3,4,5,6,7-hexahydro-1H-naphthalen-2-yl)propan-2-ol	insig	insig	insig
MW0186	Neointermedeol	insig	insig	insig
MW0187	Xanthoxylin	up	down	insig
MW0188	8-Isopropyl-2,5-dimethyl-1,2,3,4-tetrahydronaphthalene	insig	insig	insig
MW0189	Heptadecane	insig	insig	down
MW0190	Cyclohexanol, 3-ethenyl-3-methyl-2-(1-methylethenyl)-6-(1-methylethyl)-, [1R-(1.alpha.,2.alpha.,3.beta.,6.alpha.)]-	#N/A	up	down
MW0191	Pentadecanal-	#N/A	up	down
MW0192	(1R,1aR,2aS,5R,6R,6aS,7aS)-1,6,6a-trimethyldecahydro-1,2a-methanocyclopropa[b]naphthalen-5-ol	insig	up	down
MW0193	Heneicosane	insig	insig	insig
MW0194	4H-1-benzothiopyran-4-one, 2,3-dihydro-3-(hydroxymethylene)-	#N/A	up	insig
MW0195	1-((1R,2R,3R)-2-(3-Isopropylfuran-2-yl)-3-methylcyclopentyl)ethanone	up	insig	insig
MW0196	Di-epi-.alpha.-cedrene-(I)	up	down	insig
MW0197	Naphthalene, 1,6-dimethyl-4-(1-methylethyl)-	up	insig	down
MW0198	Menthol, 1'-(butyn-3-one-1-yl)-, (1S,2S,5R)-	insig	insig	insig
MW0199	Butanoic acid, 3-methyl-, 8-decene-4,6-diynyl ester, (Z)-	insig	insig	insig
MW0200	Phytol, acetate	insig	insig	down
MW0201	2-Pentadecanone, 6,10,14-trimethyl-	insig	insig	insig
MW0202	Palmitoleic acid	insig	insig	insig
MW0203	Acetic acid, 7-(1-hydroxymethyl-vinyl)-1,4a-dimethyl-3-oxo-2,3,4,4a,5,6,7,8-octahydronaphthalen-2-yl ester	insig	insig	insig
MW0204	Thiazol-2-amine, N-(3,4-dimethoxybenzyl)-	insig	down	insig
MW0205	Methyl 5,11,14-eicosatrienoate	up	down	insig
MW0206	7,9-Di-tert-butyl-1-oxaspiro(4,5)deca-6,9-diene-2,8-dione	#N/A	up	insig
MW0207	Dodecanamide, N-(4-hydroxyphenyl)-	insig	insig	down
MW0208	Hexadecanoic acid, methyl ester	insig	insig	down
MW0209	Benzoic acid, 3,5-dihydroxy-, methyl ester	insig	insig	down
MW0210	(2,6,6-Trimethylcyclohex-1-enylmethanesulfonyl)benzene	up	down	insig
MW0211	3-Buten-2-one, 4-(2,5,6,6-tetramethyl-1-cyclohexen-1-yl)-	insig	insig	insig
MW0212	Isopropyl palmitate	up	insig	insig
MW0213	(4aR,6aS,9R,11aR,11bR)-4,4,11b-trimethyl-8-methylenetetradecahydro-6a,9-methanocyclohepta[a]naphthalene	insig	insig	insig
NOTE: #N/A: Not detected in either stage, so comparison cannot be made.

## Sheet: Table S9
Table S9. The list of 106 differentially accumulated metabolites (DAM) in this study
Index	Compound	ClassI	ClassII	S1.vs.S2	S2..vs.S3	S3.VS.S4
MW0024	.beta.-Myrcene	Terpenoids	Monoterpenes	TRUE	FALSE	FALSE
MW0033	o-Cymene	Terpenoids	Monoterpenes	TRUE	FALSE	FALSE
MW0068	Pinocarvone	Terpenoids	Monoterpenes	TRUE	FALSE	FALSE
MW0071	(-)-borneol	Terpenoids	Monoterpenes	TRUE	FALSE	FALSE
MW0094	2-Cyclohexen-1-one, 3-methyl-6-(1-methylethenyl)-, (S)-	Terpenoids	Monoterpenes	TRUE	FALSE	FALSE
MW0102	(S)-(-)-(4-Isopropenyl-1-cyclohexenyl)methanol	Terpenoids	Monoterpenes	TRUE	TRUE	FALSE
MW0104	Tricyclo[2.2.1.0(2,6)]heptane-3-methanol, 2,3-dimethyl-	Terpenoids	Monoterpenes	TRUE	TRUE	FALSE
MW0065	(-)-camphor	Terpenoids	Monoterpenes	FALSE	TRUE	FALSE
MW0137	3-Buten-2-one, 4-(2,6,6-trimethyl-1-cyclohexen-1-yl)-	Terpenoids	Monoterpenes	FALSE	TRUE	FALSE
MW0059	Chrysanthenone	Terpenoids	Monoterpenes	FALSE	FALSE	TRUE
MW0110	2-Cyclohexen-1-one, 3-methyl-6-(1-methylethylidene)-	Terpenoids	Monoterpenes	FALSE	FALSE	TRUE
MW0118	1,3a,4,5a-Tetramethyl-1,2,3,3a,5a,6,7,8-octahydrocyclopenta[c]pentalene	Terpenoids	Sesquiterpene	TRUE	FALSE	FALSE
MW0121	4-Isopropyl-1,6-dimethyl-1,2,3,7,8,8a-hexahydronaphthalene	Terpenoids	Sesquiterpene	TRUE	TRUE	FALSE
MW0134	Alloaromadendrene	Terpenoids	Sesquiterpene	TRUE	TRUE	FALSE
MW0144	Naphthalene, decahydro-4a-methyl-1-methylene-7-(1-methylethylidene)-, (4aR-trans)-	Terpenoids	Sesquiterpene	TRUE	TRUE	FALSE
MW0149	1-Isopropyl-4,7-dimethyl-1,2,3,5,6,8a-hexahydronaphthalene	Terpenoids	Sesquiterpene	TRUE	FALSE	FALSE
MW0154	Naphthalene, 1,2,4a,5,6,8a-hexahydro-4,7-dimethyl-1-(1-methylethyl)-,[1R-(1.alpha.,4a.alpha.,8a.alpha.)]-	Terpenoids	Sesquiterpene	TRUE	FALSE	FALSE
MW0196	Di-epi-.alpha.-cedrene-(I)	Terpenoids	Sesquiterpene	TRUE	TRUE	FALSE
MW0197	Naphthalene, 1,6-dimethyl-4-(1-methylethyl)-	Terpenoids	Sesquiterpene	TRUE	FALSE	TRUE
MW0108	(1R,3aS,8aS)-1,4,4,6-Tetramethyl-1,2,3,3a,4,5,7,8-octahydrocyclopenta[c]pentalene	Terpenoids	Sesquiterpene	FALSE	TRUE	FALSE
MW0127	.alpha.-Guaiene	Terpenoids	Sesquiterpene	FALSE	TRUE	TRUE
MW0129	.gamma.-Muurolene	Terpenoids	Sesquiterpene	FALSE	TRUE	FALSE
MW0135	.beta.-Bisabolene	Terpenoids	Sesquiterpene	FALSE	TRUE	FALSE
MW0136	2-Isopropenyl-4a,8-dimethyl-1,2,3,4,4a,5,6,7-octahydronaphthalene	Terpenoids	Sesquiterpene	FALSE	TRUE	FALSE
MW0161	1,6,10-Dodecatrien-3-ol, 3,7,11-trimethyl-, (E)-	Terpenoids	Sesquiterpene	FALSE	TRUE	FALSE
MW0171	Ledol	Terpenoids	Sesquiterpene	FALSE	TRUE	FALSE
MW0184	2-Naphthalenemethanol, 1,2,3,4,4a,5,6,8a-octahydro-.alpha.,.alpha.,4a,8-tetramethyl-, [2R-(2.alpha.,4a.alpha.,8a.beta.)]-	Terpenoids	Sesquiterpene	FALSE	TRUE	FALSE
MW0192	(1R,1aR,2aS,5R,6R,6aS,7aS)-1,6,6a-trimethyldecahydro-1,2a-methanocyclopropa[b]naphthalen-5-ol	Terpenoids	Sesquiterpene	FALSE	TRUE	TRUE
MW0152	3H-3a,7-Methanoazulene, 2,4,5,6,7,8-hexahydro-1,4,9,9-tetramethyl-, [3aR-(3a.alpha.,4.beta.,7.alpha.)]-	Terpenoids	Sesquiterpene	FALSE	FALSE	TRUE
MW0141	Ethyl 2-hydroxybenzyl sulfone	Phenol	-	FALSE	TRUE	FALSE
MW0112	Naphthalene, 1-isocyano-	Nitrogen compounds	-	FALSE	FALSE	TRUE
MW0120	Cyclopentanecarbonitrile, 3-(1-methylethylidene)-	Nitrogen compounds	-	FALSE	FALSE	TRUE
MW0123	Tricyclo[3.3.1.1(3,7)]decane, 2-nitro-	Nitrogen compounds	-	FALSE	FALSE	TRUE
MW0016	4-Hexen-3-one, 5-methyl-	Ketone	-	TRUE	FALSE	FALSE
MW0061	2,5-Furandione, 3-methyl-4-propyl-	Ketone	-	TRUE	FALSE	FALSE
MW0073	1-Pentanone, 1-(4-methylphenyl)-	Ketone	-	TRUE	TRUE	FALSE
MW0080	Ethanone, 1-(1,3-dimethyl-3-cyclohexen-1-yl)-	Ketone	-	TRUE	FALSE	FALSE
MW0093	3,7-Nonadien-2-one, 8-methyl-, (E)-	Ketone	-	TRUE	TRUE	FALSE
MW0187	Xanthoxylin	Ketone	-	TRUE	TRUE	FALSE
MW0087	Ethanone, 1-(2-hydroxy-4-methoxyphenyl)-	Ketone	-	FALSE	TRUE	FALSE
MW0088	Thymoquinone	Ketone	-	FALSE	TRUE	FALSE
MW0089	3-Cyclohexen-1-one, 2-isopropyl-5-methyl-	Ketone	-	FALSE	TRUE	FALSE
MW0194	4H-1-benzothiopyran-4-one, 2,3-dihydro-3-(hydroxymethylene)-	Ketone	-	FALSE	TRUE	FALSE
MW0004	Isopropenyl ethyl ketone	Ketone	-	FALSE	FALSE	TRUE
MW0085	(E)-2,6-Dimethylocta-2,5,7-trien-4-one	Ketone	-	FALSE	FALSE	TRUE
MW0138	4',6'-Dihydroxy-2',3'-dimethylacetophenone	Ketone	-	FALSE	FALSE	TRUE
MW0023	trans-3,4-Epoxyoctane	Hydrocarbons	-	TRUE	FALSE	FALSE
MW0025	1,3-Cyclopentadiene, 5,5-dimethyl-1-ethyl-	Hydrocarbons	-	TRUE	FALSE	FALSE
MW0048	Bicyclo[3.1.0]hex-2-ene, 4,4,6,6-tetramethyl-	Hydrocarbons	-	TRUE	FALSE	TRUE
MW0133	1,4,7,-Cycloundecatriene, 1,5,9,9-tetramethyl-, Z,Z,Z-	Hydrocarbons	-	TRUE	TRUE	FALSE
MW0139	(1S,1aS,1bR,4S,5S,5aS,6aR)-1a,1b,4,5a-Tetramethyldecahydro-1,5-methanocyclopropa[a]indene	Hydrocarbons	-	TRUE	FALSE	FALSE
MW0003	1-Octene	Hydrocarbons	-	FALSE	FALSE	TRUE
MW0115	Clovene	Hydrocarbons	-	FALSE	FALSE	TRUE
MW0140	Isocaryophillene	Hydrocarbons	-	FALSE	FALSE	TRUE
MW0189	Heptadecane	Hydrocarbons	-	FALSE	FALSE	TRUE
MW0009	Furan, 2-ethyl-	Heterocyclic compound	-	TRUE	FALSE	TRUE
MW0049	trans-Linalool oxide (furanoid)	Heterocyclic compound	-	TRUE	FALSE	FALSE
MW0153	2-Acetyl-3,5-dimethylbenzo(b)thiophene	Heterocyclic compound	-	TRUE	FALSE	FALSE
MW0195	1-((1R,2R,3R)-2-(3-Isopropylfuran-2-yl)-3-methylcyclopentyl)ethanone	Heterocyclic compound	-	TRUE	FALSE	FALSE
MW0117	2,4-Quinolinediol	Heterocyclic compound	-	FALSE	TRUE	FALSE
MW0172	3,6-Dimethyl-4H-furo[3,2-c]pyran-4-one	Heterocyclic compound	-	FALSE	TRUE	FALSE
MW0181	5-Propoxy-2,2'-bipyridyl	Heterocyclic compound	-	FALSE	TRUE	FALSE
MW0206	7,9-Di-tert-butyl-1-oxaspiro(4,5)deca-6,9-diene-2,8-dione	Heterocyclic compound	-	FALSE	TRUE	FALSE
MW0062	3-Amino-4-pyrazolecarbonitrile	Heterocyclic compound	-	FALSE	FALSE	TRUE
MW0069	Pyrimidine, 4-butyl-3,4-dihydro-5-methyl-	Heterocyclic compound	-	FALSE	FALSE	TRUE
MW0081	2-Thiophenecarboxaldehyde, 5-chloro-	Halogenated hydrocarbons	-	TRUE	FALSE	TRUE
MW0101	Ethanol, 2-(4-chlorophenyl)amino-	Halogenated hydrocarbons	-	FALSE	TRUE	FALSE
MW0021	Diethoxymethyl acetate	Ester	-	TRUE	FALSE	FALSE
MW0205	Methyl 5,11,14-eicosatrienoate	Ester	-	TRUE	TRUE	FALSE
MW0212	Isopropyl palmitate	Ester	-	TRUE	FALSE	FALSE
MW0075	Methyl salicylate	Ester	-	FALSE	TRUE	TRUE
MW0165	Farnesol, acetate	Ester	-	FALSE	TRUE	FALSE
MW0013	2-Propenoic acid, pentyl ester	Ester	-	FALSE	FALSE	TRUE
MW0053	Heptanoic acid, ethyl ester	Ester	-	FALSE	FALSE	TRUE
MW0160	Isobutyric acid, 2-propylphenyl ester	Ester	-	FALSE	FALSE	TRUE
MW0208	Hexadecanoic acid, methyl ester	Ester	-	FALSE	FALSE	TRUE
MW0209	Benzoic acid, 3,5-dihydroxy-, methyl ester	Ester	-	FALSE	FALSE	TRUE
MW0029	Benzene, 2-ethyl-1,4-dimethyl-	Aromatics	-	TRUE	FALSE	TRUE
MW0084	Naphthalene, 1,2,3,4,4a,5,6,7-octahydro-4a-methyl-	Aromatics	-	TRUE	TRUE	FALSE
MW0122	Benzene, 1,4-dimethoxy-2-methyl-5-isopropyl-	Aromatics	-	TRUE	TRUE	FALSE
MW0210	(2,6,6-Trimethylcyclohex-1-enylmethanesulfonyl)benzene	Aromatics	-	TRUE	TRUE	FALSE
MW0051	Benzene, 1-methyl-3-(1-methylethenyl)-	Aromatics	-	FALSE	TRUE	TRUE
MW0098	4-Acetoxy-3-methoxystyrene	Aromatics	-	FALSE	TRUE	FALSE
MW0119	9H-Fluorene, 1,9-dimethyl-	Aromatics	-	FALSE	TRUE	FALSE
MW0162	4-Isopropyl-6-methyl-1-methylene-1,2,3,4-tetrahydronaphthalene	Aromatics	-	FALSE	TRUE	FALSE
MW0169	Guaiol	Aromatics	-	FALSE	FALSE	TRUE
MW0204	Thiazol-2-amine, N-(3,4-dimethoxybenzyl)-	Amine	-	FALSE	TRUE	FALSE
MW0207	Dodecanamide, N-(4-hydroxyphenyl)-	Amine	-	FALSE	FALSE	TRUE
MW0015	Cyclohexanecarboxaldehyde	Aldehyde	-	TRUE	TRUE	FALSE
MW0038	Benzeneacetaldehyde	Aldehyde	-	TRUE	FALSE	FALSE
MW0092	7,7-Dimethylbicyclo[4.1.0]hept-2-ene-3-carbaldehyde	Aldehyde	-	TRUE	TRUE	FALSE
MW0191	Pentadecanal-	Aldehyde	-	FALSE	TRUE	TRUE
MW0027	3-Octanol	Alcohol	-	TRUE	FALSE	TRUE
MW0036	Benzyl alcohol	Alcohol	-	TRUE	TRUE	FALSE
MW0056	(E)-2,6-Dimethylocta-3,7-diene-2,6-diol	Alcohol	-	TRUE	FALSE	FALSE
MW0105	Bicyclo[3.1.1]hept-2-ene-2-ethanol, 6,6-dimethyl-, (1R)-	Alcohol	-	TRUE	FALSE	FALSE
MW0177	1,3-Benzenediol, O-methoxyacetyl-O'-(2-trifluoromethylbenzoyl)-	Alcohol	-	TRUE	TRUE	FALSE
MW0074	1-(5,6-Dimethyl-2-pyrazinyl)-3-methyl-1-butanol	Alcohol	-	FALSE	TRUE	FALSE
MW0083	2,6-Octadien-1-ol, 3,7-dimethyl-, (Z)-	Alcohol	-	FALSE	TRUE	FALSE
MW0180	11,11-Dimethyl-4,8-dimethylenebicyclo[7.2.0]undecan-3-ol	Alcohol	-	FALSE	TRUE	FALSE
MW0190	Cyclohexanol, 3-ethenyl-3-methyl-2-(1-methylethenyl)-6-(1-methylethyl)-, [1R-(1.alpha.,2.alpha.,3.beta.,6.alpha.)]-	Terpenoids	Sesquiterpene	FALSE	TRUE	TRUE
MW0044	2-Cyclohexen-1-ol, 1-methyl-4-(1-methylethyl)-, trans-	Alcohol	-	FALSE	FALSE	TRUE
MW0058	Phenylethyl Alcohol	Alcohol	-	FALSE	FALSE	TRUE
MW0200	Phytol, acetate	Alcohol	-	FALSE	FALSE	TRUE
MW0173	Acetic acid, [(1-thioxoethyl)thio]-	Acid	-	FALSE	TRUE	FALSE
MW0179	Benzeneacetic acid, .alpha.-cyclopentyl-	Acid	-	FALSE	TRUE	FALSE
NOTE: TRUE: Significant difference; FALSE: Insignificant.

## Sheet: Table S10
Table S10. The list of 18 DAMs shared by S1 vs S2 and S2 vs S3
Index	Compound	CAS	ClassI	ClassII	S1.vs.S2	S2..vs.S3	S3.VS.S4	KEGG_ID	KEGG_Pathway
MW0073	1-Pentanone, 1-(4-methylphenyl)-	1671-77-8	Ketone	-	down	up	insig	-	-
MW0084	Naphthalene, 1,2,3,4,4a,5,6,7-octahydro-4a-methyl-	13943-77-6	Aromatics	-	down	down	insig	-	-
MW0102	(S)-(-)-(4-Isopropenyl-1-cyclohexenyl)methanol; L-perillyl alcohol	18457-55-1	Terpenoids	Monoterpenes	up	down	insig	C02452	map00902, map00903, map01110
MW0104	Tricyclo[2.2.1.0(2,6)]heptane-3-methanol, 2,3-dimethyl-	29550-55-8	Terpenoids	Monoterpenes	up	down	insig	-	-
MW0121	4-Isopropyl-1,6-dimethyl-1,2,3,7,8,8a-hexahydronaphthalene	41702-63-0	Terpenoids	Sesquiterpene	up	down	insig	-	-
MW0134	Alloaromadendrene	25246-27-9	Terpenoids	Sesquiterpene	up	down	insig	-	-
MW0144	Naphthalene, decahydro-4a-methyl-1-methylene-7-(1-methylethylidene)-, (4aR-trans)-; γ-Selinene	515-17-3	Terpenoids	Sesquiterpene	up	down	insig	C21707	-
MW0196	Di-epi-.alpha.-cedrene-(I); Cedr-9-ene	21996-77-0	Terpenoids	Sesquiterpene	up	down	insig	-	-
MW0093	3,7-Nonadien-2-one, 8-methyl-, (E)-	35408-14-1	Ketone	-	up	down	insig	-	-
MW0187	Xanthoxylin	90-24-4	Ketone	-	up	down	insig	-	-
MW0133	1,4,7,-Cycloundecatriene, 1,5,9,9-tetramethyl-, Z,Z,Z-	1000062-61-9	Hydrocarbons	-	up	down	insig	-	-
MW0205	Methyl 5,11,14-eicosatrienoate	1000336-40-2	Ester	-	up	down	insig	-	-
MW0122	Benzene, 1,4-dimethoxy-2-methyl-5-isopropyl-	14753-08-3	Aromatics	-	up	down	insig	-	-
MW0210	(2,6,6-Trimethylcyclohex-1-enylmethanesulfonyl)benzene	56691-74-8	Aromatics	-	up	down	insig	-	-
MW0015	Cyclohexane carboxaldehyde	2043-61-0	Aldehyde	-	up	down	insig	-	-
MW0092	7,7-Dimethylbicyclo[4.1.0]hept-2-ene-3-carbaldehyde	1000151-85-9	Aldehyde	-	up	down	insig	-	-
MW0036	Benzyl alcohol	100-51-6	Alcohol	-	up	down	insig	C00556	map00623, map01100, map01220
MW0177	1,3-Benzenediol, O-methoxyacetyl-O'-(2-trifluoromethylbenzoyl)-	1000345-51-2	Alcohol	-	up	down	insig	-	-
NOTE: Up: Increased abundance; Down: Decreased abundance; Insig: Insignificant.

[truncated: 3 more sheets: Table S11, Table S12, Table S13]
